# Supplementary material for: Immune Cells in the Spleen of Mice Mediate the Inflammatory Response Induced by Mannheimia haemolytica A2 Serotype
Source: Animals (Basel). 2024 Jan 19;14(2):317. doi: 10.3390/ani14020317 (PMC10812571; doi:10.3390/ani14020317)
Supplement: Supplementary file 1 [file animals-14-00317-s001.zip › Table S1.xlsx]

## Sheet: Sheet1
Table S1 Tissue weight collected in the EP tube
Times	Number
9 h	1	Mark	Organ	Weight of tube (g)	Total weight (g)	Weight of tissue (g)	Amount of PBS supplement (μL)
		X	Heart	1.28	1.42	0.14	860
		G	Liver	1.23	1.7	0.47	530
		P	Spleen	1.24	1.35	0.11	890
		F	Lung	1.42	1.68	0.26	740
		S	Kidney	1.24	1.4	0.16	840
	2	Mark	Organ	Weight of tube (g)	Total weight (g)	Weight of tissue (g)	Amount of PBS supplement (μL)
		X	Heart	1.24	1.36	0.12	880
		G	Liver	1.25	1.51	0.26	740
		P	Spleen	1.28	1.38	0.1	900
		F	Lung	1.28	1.48	0.2	800
		S	Kidney	1.23	1.38	0.15	850
	3	Mark	Organ	Weight of tube (g)	Total weight (g)	Weight of tissue (g)	Amount of PBS supplement (μL)
		X	Heart	1.31	1.44	0.13	870
		G	Liver	1.24	1.4	0.16	840
		P	Spleen	1.24	1.33	0.09	910
		F	Lung	1.22	1.34	0.12	880
		S	Kidney	1.22	1.32	0.1	900
18 h	1	Mark	Organ	Weight of tube (g)	Total weight (g)	Weight of tissue (g)	Amount of PBS supplement (μL)
		X	Heart	1.3	1.37	0.07	930
		G	Liver	1.27	1.55	0.28	720
		P	Spleen	1.31	1.38	0.07	930
		F	Lung	1.26	1.35	0.09	910
		S	Kidney	1.23	1.34	0.11	890
	2	Mark	Organ	Weight of tube (g)	Total weight (g)	Weight of tissue (g)	Amount of PBS supplement (μL)
		X	Heart	1.3	1.39	0.09	910
		G	Liver	1.31	1.58	0.27	730
		P	Spleen	1.24	1.31	0.07	930
		F	Lung	1.24	1.48	0.24	760
		S	Kidney	1.3	1.42	0.12	880
	3	Mark	Organ	Weight of tube (g)	Total weight (g)	Weight of tissue (g)	Amount of PBS supplement (μL)
		X	Heart	1.23	1.31	0.08	920
		G	Liver	1.25	1.43	0.18	820
		P	Spleen	1.23	1.3	0.07	930
		F	Lung	1.24	1.42	0.18	820
		S	Kidney	1.24	1.36	0.12	880
27 h	1	Mark	Organ	Weight of tube (g)	Total weight (g)	Weight of tissue (g)	Amount of PBS supplement (μL)
		X	Heart	1.26	1.32	0.06	940
		G	Liver	1.26	1.46	0.2	800
		P	Spleen	1.23	1.32	0.09	910
		F	Lung	1.26	1.42	0.16	840
		S	Kidney	1.24	1.37	0.13	870
	2	Mark	Organ	Weight of tube (g)	Total weight (g)	Weight of tissue (g)	Amount of PBS supplement (μL)
		X	Heart	1.35	1.39	0.04	960
		G	Liver	1.2	1.39	0.19	810
		P	Spleen	1.26	1.32	0.06	940
		F	Lung	1.2	1.34	0.14	860
		S	Kidney	1.25	1.41	0.16	840
	3	Mark	Organ	Weight of tube (g)	Total weight (g)	Weight of tissue (g)	Amount of PBS supplement (μL)
		X	Heart	1.23	1.34	0.11	890
		G	Liver	1.23	1.53	0.3	700
		P	Spleen	1.23	1.35	0.12	880
		F	Lung	1.22	1.39	0.17	830
		S	Kidney	1.28	1.39	0.11	890
