# Supplementary material for: Immune Cells in the Spleen of Mice Mediate the Inflammatory Response Induced by Mannheimia haemolytica A2 Serotype
Source: Animals (Basel). 2024 Jan 19;14(2):317. doi: 10.3390/ani14020317 (PMC10812571; doi:10.3390/ani14020317)
Supplement: Supplementary file 1 [file animals-14-00317-s001.zip › Table S2.xlsx]

## Sheet: Sheet1
Table S2 Determination of bacterial load in the spleen
Time（h）	Organ	Samples number	Dilution factor	Dilution factor (pcs)	Tissue bacterial load (CFU/g)	Mean tissue bacterial load (CFU/g)
9	spleen	1	1×10-2	44	4.03×105	3.79×105
				49
				40
			1×10-3	4
				10
				4
			1×10-4	0
				1
				2
		2	1×10-2	1	＜3.30×103
				0
				0
			1×10-3	0
				0
				0
			1×10-4	0
				0
				0
		3	1×10-2	1000+	4.03×107
				1000+
				1000+
			1×10-3	276
				373
				341
			1×10-4	39
				38
				32
18	spleen	1	1×10-2	1000+	1.64×107	9.21×107
				1000+
				1000+
			1×10-3	120
				102
				124
			1×10-4	18
				11
				16
		2	1×10-2	2	＜3.33×104
				4
				1
			1×10-3	0
				1
				1
			1×10-4	0
				0
				0
		3	1×10-2	1000+	2.6×108
				1000+
				1000+
			1×10-3	300+
				300+
				300+
			1×10-4	194
				189
				164
27	spleen	1	1×10-2	2	＜2.22×104	2.50×104
				3
				1
			1×10-3	1
				0
				2
			1×10-4	0
				0
				0
		2	1×10-2	0	＜5.5×103
				0
				1
			1×10-3	0
				0
				0
			1×10-4	0
				0
				1
		3	1×10-2	3	＜4.73×104
				1
				13
			1×10-3	1
				0
				1
			1×10-4	0
				1
				3
