# Supplementary material for: Immune Cells in the Spleen of Mice Mediate the Inflammatory Response Induced by Mannheimia haemolytica A2 Serotype
Source: Animals (Basel). 2024 Jan 19;14(2):317. doi: 10.3390/ani14020317 (PMC10812571; doi:10.3390/ani14020317)
Supplement: Supplementary file 1 [file animals-14-00317-s001.zip › Table S3.xlsx]

## Sheet: Sheet1
Table S3 Reliability of sequencing data
Sample	Raw reads	Raw bases	Clean reads	Clean bases	Error rate (%)	Q20 (%)	Q30 (%)	GC content (%)
P0h1	51001746	7701263646	50614630	7570578010	0.024	98.46	95.21	51.89
P0h2	46117788	6963785988	45802194	6857585879	0.0241	98.41	95.07	51.55
P0h3	54471306	8225167206	54140612	8076035063	0.0241	98.42	95.08	51.73
P18h1	51609204	7792989804	51206694	7638307950	0.0244	98.26	94.73	50.92
P18h2	53867080	8133929080	53486720	7999443957	0.0251	98.01	94.02	51.02
P18h3	52409264	7913798864	52031200	7776950606	0.0241	98.4	95.08	50.92
