# Supplementary material for: Immune Cells in the Spleen of Mice Mediate the Inflammatory Response Induced by Mannheimia haemolytica A2 Serotype
Source: Animals (Basel). 2024 Jan 19;14(2):317. doi: 10.3390/ani14020317 (PMC10812571; doi:10.3390/ani14020317)
Supplement: Supplementary file 1 [file animals-14-00317-s001.zip › Table S4.xlsx]

## Sheet: Sheet1
Table S4 Table of differentially expressed genes details
Gene_id	Gene name	Gene description	FC(P18h/P0h)	Log2FC(P18h/P0h)	Pvalue	Padjust	Significant	Regulate	P18h1	P18h2	P18h3	P0h1	P0h2	P0h3	P18h	P0h	KO id	KO name	KEGG pathway id	KEGG pathway description
ENSMUSG00000026981	Il1rn	interleukin 1 receptor antagonist [Source:MGI Symbol;Acc:MGI:96547]	29.336	4.8746	9.97e-72	1.94e-67	yes	up	171.17	124.87	92.75	2.08	2.12	4.21	129.597	2.80333	K05481	IL1RN, IL1F3	mmu04060	Cytokine-cytokine receptor interaction
ENSMUSG00000069919	Hba-a1	hemoglobin alpha, adult chain 1 [Source:MGI Symbol;Acc:MGI:96015]	0.0830792	-3.58937	3.76e-71	3.64e-67	yes	down	17880	17783.5	24516	92492.2	122102	165005	20059.8	126533	K13822	HBA	mmu05144;; mmu05143	Malaria;;African trypanosomiasis
ENSMUSG00000073940	Hbb-bt	hemoglobin, beta adult t chain [Source:MGI Symbol;Acc:MGI:5474850]	0.0746332	-3.74404	6.22e-71	4.03e-67	yes	down	3407.58	3697.94	5509.93	24557.3	27460.3	35979.6	4205.15	29332.4	------	------	------	------
ENSMUSG00000022126	Acod1	aconitate decarboxylase 1 [Source:MGI Symbol;Acc:MGI:103206]	126.168	6.9792	2.81e-68	1.36e-64	yes	up	26.78	48.93	27.73	0.11	0.06	0.26	34.48	0.143333	K17724	IRG1	mmu00660	C5-Branched dibasic acid metabolism
ENSMUSG00000117239	Gpr31c	G protein-coupled receptor 31, D17Leh66c region [Source:MGI Symbol;Acc:MGI:1354371]	21.8018	4.44637	6.07e-64	2.36e-60	yes	up	16.52	13.01	10.52	0.28	0.32	0.35	13.35	0.316667	------	------	------	------
ENSMUSG00000069814	Ccdc92b	coiled-coil domain containing 92B [Source:MGI Symbol;Acc:MGI:3588240]	0.0517875	-4.27125	5.93e-60	1.92e-56	yes	down	0.65	1.51	0.9	9.02	9.18	12.61	1.02	10.27	K16452	CCDC92	------	------
ENSMUSG00000029417	Cxcl9	chemokine (C-X-C motif) ligand 9 [Source:MGI Symbol;Acc:MGI:1352449]	12.6691	3.66325	3.72e-59	1.03e-55	yes	up	230.37	318.45	225.88	6.81	10.13	15.59	258.233	10.8433	K05416	CXCL9	mmu04062;; mmu04061;; mmu04060;; mmu04620	Chemokine signaling pathway;;Viral protein interaction with cytokine and cytokine receptor;;Cytokine-cytokine receptor interaction;;Toll-like receptor signaling pathway
ENSMUSG00000118332	Fam220a	family with sequence similarity 220, member A [Source:MGI Symbol;Acc:MGI:1914488]	0.146396	-2.77206	2.1e-56	5.1e-53	yes	down	20.5	25.99	28.75	83.12	81.43	87.82	25.08	84.1233	------	------	------	------
ENSMUSG00000052305	Hbb-bs	hemoglobin, beta adult s chain [Source:MGI Symbol;Acc:MGI:5474852]	0.0882863	-3.50167	8.74e-55	1.89e-51	yes	down	24351.1	20203.8	36071	136139	156573	180248	26875.3	157653	K13823	HBB	mmu05144;; mmu05143	Malaria;;African trypanosomiasis
ENSMUSG00000025044	Msr1	macrophage scavenger receptor 1 [Source:MGI Symbol;Acc:MGI:98257]	10.9301	3.45023	9.72e-53	1.89e-49	yes	up	47.95	45.5	51.97	1.39	1.98	3.84	48.4733	2.40333	K06558	MSR1, CD204	mmu04145	Phagosome
ENSMUSG00000055546	Timd4	T cell immunoglobulin and mucin domain containing 4 [Source:MGI Symbol;Acc:MGI:2445125]	0.095093	-3.39452	5.87e-52	1.04e-48	yes	down	5.63	7.29	6.83	25.69	45.41	36.98	6.58333	36.0267	------	------	------	------
ENSMUSG00000035042	Ccl5	chemokine (C-C motif) ligand 5 [Source:MGI Symbol;Acc:MGI:98262]	7.28116	2.86417	1.96e-50	3.18e-47	yes	up	1071.64	1240	975.87	59.96	96.09	73.69	1095.84	76.58	K12499	CCL5	mmu05164;; mmu05020;; mmu05163;; mmu04621;; mmu04620;; mmu04623;; mmu04668;; mmu05142(Chagas disease ;; mmu04062;; mmu04061;; mmu04060;; mmu05323;; mmu05168	Influenza A;;Prion diseases;;Human cytomegalovirus infection;;NOD-like receptor signaling pathway;;Toll-like receptor signaling pathway;;Cytosolic DNA-sensing pathway;;TNF signaling pathway;;American trypanosomiasis);;Chemokine signaling pathway;;Viral protein interaction with cytokine and cytokine receptor;;Cytokine-cytokine receptor interaction;;Rheumatoid arthritis;;Herpes simplex virus 1 infe…
ENSMUSG00000022051	Bnip3l	BCL2/adenovirus E1B interacting protein 3-like [Source:MGI Symbol;Acc:MGI:1332659]	0.202962	-2.30072	6.4e-50	9.56e-47	yes	down	97.29	116.96	155.83	452.69	473.43	691.01	123.36	539.043	K15465	BNIP3L	mmu04137	Mitophagy - animal
ENSMUSG00000015437	Gzmb	granzyme B [Source:MGI Symbol;Acc:MGI:109267]	14.5795	3.86587	1.02e-48	1.42e-45	yes	up	62.65	94.39	58.37	1.52	2.91	3.34	71.8033	2.59	K01353	GZMB	mmu04940;; mmu05202;; mmu05320;; mmu04650;; mmu05330;; mmu04210;; mmu05332	Type I diabetes mellitus;;Transcriptional misregulation in cancer;;Autoimmune thyroid disease;;Natural killer cell mediated cytotoxicity;;Allograft rejection;;Apoptosis;;Graft-versus-host disease
ENSMUSG00000051439	Cd14	CD14 antigen [Source:MGI Symbol;Acc:MGI:88318]	6.18462	2.62868	1.11e-48	1.44e-45	yes	up	96.59	82.52	70.88	5.78	6.99	8.34	83.33	7.03667	K04391	CD14	mmu04010;; mmu05146;; mmu05202;; mmu04064;; mmu05152;; mmu05221;; mmu05134;; mmu05132;; mmu04145;; mmu04620;; mmu04640;; mmu05133	MAPK signaling pathway;;Amoebiasis;;Transcriptional misregulation in cancer;;NF-kappa B signaling pathway;;Tuberculosis;;Acute myeloid leukemia;;Legionellosis;;Salmonella infection;;Phagosome;;Toll-like receptor signaling pathway;;Hematopoietic cell lineage;;Pertussis
ENSMUSG00000024679	Ms4a6d	membrane-spanning 4-domains, subfamily A, member 6D [Source:MGI Symbol;Acc:MGI:1916024]	21.8122	4.44707	3.21e-48	3.89e-45	yes	up	175.71	142.95	144.07	1.77	6.86	3.76	154.243	4.13	K22191	MS4A5_6_7	------	------
ENSMUSG00000022181	C6	complement component 6 [Source:MGI Symbol;Acc:MGI:88233]	0.0392946	-4.66953	3.74e-48	4.27e-45	yes	down	1	0.5	0.93	6.73	14.18	14.37	0.81	11.76	K03995	C6	mmu04610;; mmu05322;; mmu04810;; mmu05020	Complement and coagulation cascades;;Systemic lupus erythematosus;;Regulation of actin cytoskeleton;;Prion diseases
ENSMUSG00000090231	Cfb	complement factor B [Source:MGI Symbol;Acc:MGI:105975]	8.14993	3.02679	9.92e-48	1.07e-44	yes	up	895.78	871.9	643.55	40.15	68.96	72.4	803.743	60.5033	K01335	CFB	mmu04610;; mmu05150	Complement and coagulation cascades;;Staphylococcus aureus infection
ENSMUSG00000025270	Alas2	aminolevulinic acid synthase 2, erythroid [Source:MGI Symbol;Acc:MGI:87990]	0.119872	-3.06043	3.9e-46	3.98e-43	yes	down	212.07	265.48	366.6	1054.2	1128.26	1526.96	281.383	1236.47	K00643	E2.3.1.37, ALAS	mmu00260;; mmu00860	Glycine, serine and threonine metabolism;;Porphyrin and chlorophyll metabolism
ENSMUSG00000024588	Fech	ferrochelatase [Source:MGI Symbol;Acc:MGI:95513]	0.0983957	-3.34526	5.38e-46	5.22e-43	yes	down	39.74	71.75	81.67	339.65	285.73	461.65	64.3867	362.343	K01772	hemH, FECH	mmu00860	Porphyrin and chlorophyll metabolism
ENSMUSG00000035385	Ccl2	chemokine (C-C motif) ligand 2 [Source:MGI Symbol;Acc:MGI:98259]	104.491	6.70724	2.2e-45	2.04e-42	yes	up	92.63	64.26	52.2	0.21	0.34	0.48	69.6967	0.343333	K14624	CCL2, MCP1	mmu05164;; mmu04657;; mmu05163;; mmu04621;; mmu05144;; mmu04668;; mmu05135;; mmu05142(Chagas disease ;; mmu04062;; mmu04061;; mmu04060;; mmu04933;; mmu05418;; mmu05168;; mmu05323	Influenza A;;IL-17 signaling pathway;;Human cytomegalovirus infection;;NOD-like receptor signaling pathway;;Malaria;;TNF signaling pathway;;Yersinia infection;;American trypanosomiasis);;Chemokine signaling pathway;;Viral protein interaction with cytokine and cytokine receptor;;Cytokine-cytokine receptor interaction;;AGE-RAGE signaling pathway in diabetic complications;;Fluid shear stress and ath…
ENSMUSG00000029309	Sparcl1	SPARC-like 1 [Source:MGI Symbol;Acc:MGI:108110]	0.231436	-2.11132	7.24e-45	6.38e-42	yes	down	16.77	14.3	16.19	30.23	35.1	41.95	15.7533	35.76	------	------	------	------
ENSMUSG00000018677	Slc25a39	solute carrier family 25, member 39 [Source:MGI Symbol;Acc:MGI:1196386]	0.275245	-1.86121	8.26e-44	6.97e-41	yes	down	78.58	93.27	88.94	152.01	148.28	189.78	86.93	163.357	K15119	SLC25A39_40	------	------
ENSMUSG00000083282	Ctsf	cathepsin F [Source:MGI Symbol;Acc:MGI:1861434]	0.137586	-2.86159	4.03e-42	3.26e-39	yes	down	6.02	3.46	5.04	22.11	17.11	23.78	4.84	21	K01373	CTSF	mmu04142;; mmu04210	Lysosome;;Apoptosis
ENSMUSG00000044792	Isca1	iron-sulfur cluster assembly 1 [Source:MGI Symbol;Acc:MGI:1916296]	0.210887	-2.24546	4.55e-42	3.54e-39	yes	down	67.58	74.66	79.85	171.2	148.73	234.98	74.03	184.97	K22063	ISCA1	------	------
ENSMUSG00000079557	Marchf2	membrane associated ring-CH-type finger 2 [Source:MGI Symbol;Acc:MGI:1925915]	0.170924	-2.54858	1.79e-40	1.33e-37	yes	down	55.26	98.45	103.28	223.77	221.08	352.88	85.6633	265.91	K10657	2023-03-02	------	------
ENSMUSG00000020227	Irak3	interleukin-1 receptor-associated kinase 3 [Source:MGI Symbol;Acc:MGI:1921164]	4.35939	2.12413	1.23e-38	8.85e-36	yes	up	40.11	38.78	31.29	3.93	4.28	5.04	36.7267	4.41667	K04732	IRAK3	mmu04722	Neurotrophin signaling pathway
ENSMUSG00000050860	Phospho1	phosphatase, orphan 1 [Source:MGI Symbol;Acc:MGI:2447348]	0.0547419	-4.19121	1.85e-38	1.28e-35	yes	down	3.33	6.63	9.43	42.29	37.37	51.35	6.46333	43.67	K06124	PHOSPHO1	mmu00564	Glycerophospholipid metabolism
ENSMUSG00000032554	Trf	transferrin [Source:MGI Symbol;Acc:MGI:98821]	0.166953	-2.58248	3.89e-38	2.61e-35	yes	down	35.02	30.38	47.93	93.31	117.47	193.06	37.7767	134.613	K14736	TF	mmu04978;; mmu04216;; mmu04066	Mineral absorption;;Ferroptosis;;HIF-1 signaling pathway
ENSMUSG00000028542	Slc6a9	solute carrier family 6 (neurotransmitter transporter, glycine), member 9 [Source:MGI Symbol;Acc:MGI:95760]	0.0974525	-3.35916	5.91e-38	3.82e-35	yes	down	6.69	5.55	7.63	38.33	20.79	43.27	6.62333	34.13	K05038	SLC6A5_9, GLYT	mmu04721	Synaptic vesicle cycle
ENSMUSG00000029371	Cxcl5	chemokine (C-X-C motif) ligand 5 [Source:MGI Symbol;Acc:MGI:1096868]	13.8953	3.79652	8.94e-38	5.6e-35	yes	up	16.14	15.93	14.97	0.69	0.46	0.57	15.68	0.573333	K05506	CXCL5_6, SCYB5_6	mmu05323;; mmu04657;; mmu04668;; mmu04062;; mmu04061;; mmu04060;; mmu05133	Rheumatoid arthritis;;IL-17 signaling pathway;;TNF signaling pathway;;Chemokine signaling pathway;;Viral protein interaction with cytokine and cytokine receptor;;Cytokine-cytokine receptor interaction;;Pertussis
ENSMUSG00000053279	Aldh1a1	aldehyde dehydrogenase family 1, subfamily A1 [Source:MGI Symbol;Acc:MGI:1353450]	0.197231	-2.34204	2.11e-37	1.28e-34	yes	down	15.36	20.3	19.53	41.35	41.25	59.4	18.3967	47.3333	K07249	ALDH1A	mmu00830	Retinol metabolism
ENSMUSG00000027399	Il1a	interleukin 1 alpha [Source:MGI Symbol;Acc:MGI:96542]	6.18241	2.62817	2.17e-37	1.28e-34	yes	up	41.91	42.93	34.54	2.28	3.71	4.16	39.7933	3.38333	K04383	IL1A	mmu05164;; mmu04010;; mmu05020;; mmu04380;; mmu05162;; mmu04940;; mmu05321(Inflammatory bowel disease ;; mmu04933;; mmu05152;; mmu04640;; mmu05323;; mmu04217;; mmu04060;; mmu05418;; mmu04932(Non-alcoholic fatty liver disease ;; mmu05140;; mmu04218;; mmu05332;; mmu05010;; mmu05133	Influenza A;;MAPK signaling pathway;;Prion diseases;;Osteoclast differentiation;;Measles;;Type I diabetes mellitus;;IBD);;AGE-RAGE signaling pathway in diabetic complications;;Tuberculosis;;Hematopoietic cell lineage;;Rheumatoid arthritis;;Necroptosis;;Cytokine-cytokine receptor interaction;;Fluid shear stress and atherosclerosis;;NAFLD);;Leishmaniasis;;Cellular senescence;;Graft-versus-host dise…
ENSMUSG00000001131	Timp1	tissue inhibitor of metalloproteinase 1 [Source:MGI Symbol;Acc:MGI:98752]	10.3045	3.3652	7.64e-37	4.36e-34	yes	up	87.47	83.66	60.43	3.01	5.12	3.43	77.1867	3.85333	K16451	TIMP1	mmu04066	HIF-1 signaling pathway
ENSMUSG00000044468	Tent5c	terminal nucleotidyltransferase 5C [Source:MGI Symbol;Acc:MGI:1921895]	0.169931	-2.55698	3.2e-36	1.77e-33	yes	down	24.72	22.19	31.05	76.58	60.74	103.72	25.9867	80.3467	K23034	TENT5C, FAM46C	------	------
ENSMUSG00000028555	Ttc39a	tetratricopeptide repeat domain 39A [Source:MGI Symbol;Acc:MGI:2444350]	0.0469327	-4.41326	6.88e-36	3.71e-33	yes	down	0.65	1.13	0.93	11.79	7.57	10.03	0.903333	9.79667	K24943	TTC39	------	------
ENSMUSG00000029922	Mkrn1	makorin, ring finger protein, 1 [Source:MGI Symbol;Acc:MGI:1859353]	0.204435	-2.29029	2.53e-35	1.33e-32	yes	down	90.91	108.97	118.99	241.85	257.66	355.72	106.29	285.077	K15687	MKRN	------	------
ENSMUSG00000030878	Cdr2	cerebellar degeneration-related 2 [Source:MGI Symbol;Acc:MGI:1100885]	0.0962549	-3.377	5.89e-35	3.01e-32	yes	down	13.59	24.75	29.1	113.35	89.98	166.43	22.48	123.253	------	------	------	------
ENSMUSG00000046718	Bst2	bone marrow stromal cell antigen 2 [Source:MGI Symbol;Acc:MGI:1916800]	4.06873	2.02458	6.79e-35	3.38e-32	yes	up	675.26	802.92	653.06	68.45	86.97	117.96	710.413	91.1267	K06731	BST2, CD317	mmu05170;; mmu05168	Human immunodeficiency virus 1 infection;;Herpes simplex virus 1 infection
ENSMUSG00000065987	Cd209b	CD209b antigen [Source:MGI Symbol;Acc:MGI:1916415]	0.0366249	-4.77103	9.35e-35	4.54e-32	yes	down	2.54	0.87	2.45	16.23	41.45	29.91	1.95333	29.1967	K06563	CLEC4L_M, DC-SIGN, CD209, CD299	mmu04625;; mmu04145;; mmu05152;; mmu05162	C-type lectin receptor signaling pathway;;Phagosome;;Tuberculosis;;Measles
ENSMUSG00000051497	Kcnj16	potassium inwardly-rectifying channel, subfamily J, member 16 [Source:MGI Symbol;Acc:MGI:1314842]	0.0591842	-4.07864	2.71e-34	1.28e-31	yes	down	0.4	0.5	0.95	3.81	6.18	6.7	0.616667	5.56333	K05009	KCNJ16, KIR5.1	mmu04971	Gastric acid secretion
ENSMUSG00000032411	Tfdp2	transcription factor Dp 2 [Source:MGI Symbol;Acc:MGI:107167]	0.128869	-2.95602	3.22e-34	1.46e-31	yes	down	16.03	20.35	38.04	124.78	70.34	176.95	24.8067	124.023	K09392	TFDP2	mmu04110	Cell cycle
ENSMUSG00000038871	Bpgm	2,3-bisphosphoglycerate mutase [Source:MGI Symbol;Acc:MGI:1098242]	0.124402	-3.00692	3.23e-34	1.46e-31	yes	down	50.68	82.37	108.87	258.78	356	451.24	80.64	355.34	K01837	BPGM	mmu00260;; mmu00010	Glycine, serine and threonine metabolism;;Glycolysis / Gluconeogenesis
ENSMUSG00000027514	Zbp1	Z-DNA binding protein 1 [Source:MGI Symbol;Acc:MGI:1927449]	6.06412	2.6003	3.62e-34	1.6e-31	yes	up	259.52	252.41	200.13	13.39	18.74	29.46	237.353	20.53	K12965	ZBP1, DAI	mmu04623;; mmu04217	Cytosolic DNA-sensing pathway;;Necroptosis
ENSMUSG00000079227	Ccr5	chemokine (C-C motif) receptor 5 [Source:MGI Symbol;Acc:MGI:107182]	4.16391	2.05794	3.78e-34	1.63e-31	yes	up	10.45	8.88	8.24	0.78	1.04	1.21	9.19	1.01	K04180	CCR5, CD195	mmu05167;; mmu05163;; mmu05145;; mmu05203;; mmu05170;; mmu04062;; mmu04061;; mmu04060;; mmu04144	Kaposi sarcoma-associated herpesvirus infection;;Human cytomegalovirus infection;;Toxoplasmosis;;Viral carcinogenesis;;Human immunodeficiency virus 1 infection;;Chemokine signaling pathway;;Viral protein interaction with cytokine and cytokine receptor;;Cytokine-cytokine receptor interaction;;Endocytosis
ENSMUSG00000075602	Ly6a	lymphocyte antigen 6 complex, locus A [Source:MGI Symbol;Acc:MGI:107527]	6.09659	2.608	2.11e-33	8.89e-31	yes	up	1513.93	939.37	925.28	69.19	100.78	114.2	1126.19	94.7233	K06846	LY6D_E_F_G6_H	------	------
ENSMUSG00000016496	Cd274	CD274 antigen [Source:MGI Symbol;Acc:MGI:1926446]	5.0697	2.3419	4.75e-33	1.96e-30	yes	up	60.27	50.45	42.34	4.04	5.93	5.82	51.02	5.26333	K06745	PDL1, CD274	mmu05235;; mmu04514(Cell adhesion molecules	PD-L1 expression and PD-1 checkpoint pathway in cancer;;CAMs)
ENSMUSG00000031613	Hpgd	hydroxyprostaglandin dehydrogenase 15 (NAD) [Source:MGI Symbol;Acc:MGI:108085]	0.174942	-2.51505	1.59e-32	6.43e-30	yes	down	15.07	18.65	22.41	39.85	58.34	71.17	18.71	56.4533	K00069	HPGD	mmu05202;; mmu00590	Transcriptional misregulation in cancer;;Arachidonic acid metabolism
ENSMUSG00000047462	Gpr141b	G protein-coupled receptor 141B [Source:MGI Symbol;Acc:MGI:2441809]	0.0278883	-5.1642	1.76e-32	6.96e-30	yes	down	0.15	0.13	0.2	2.06	3.92	3.22	0.16	3.06667	------	------	------	------
ENSMUSG00000024621	Csf1r	colony stimulating factor 1 receptor [Source:MGI Symbol;Acc:MGI:1339758]	0.304154	-1.71712	1.87e-32	7.27e-30	yes	down	113.15	70.91	76.56	72.57	100.77	147.01	86.8733	106.783	K05090	CSF1R, FMS, CD115	mmu04010;; mmu04380;; mmu04014;; mmu04015;; mmu05200;; mmu05202;; mmu04151;; mmu04640;; mmu04061;; mmu04060;; mmu05221	MAPK signaling pathway;;Osteoclast differentiation;;Ras signaling pathway;;Rap1 signaling pathway;;Pathways in cancer;;Transcriptional misregulation in cancer;;PI3K-Akt signaling pathway;;Hematopoietic cell lineage;;Viral protein interaction with cytokine and cytokine receptor;;Cytokine-cytokine receptor interaction;;Acute myeloid leukemia
ENSMUSG00000044352	Sowaha	sosondowah ankyrin repeat domain family member A [Source:MGI Symbol;Acc:MGI:2687280]	0.0717781	-3.80031	6.34e-32	2.41e-29	yes	down	1.23	1.96	2.53	11.99	8.47	22.27	1.90667	14.2433	------	------	------	------
ENSMUSG00000038776	Ephx1	epoxide hydrolase 1, microsomal [Source:MGI Symbol;Acc:MGI:95405]	0.272662	-1.87481	7.99e-32	2.95e-29	yes	down	16.81	18.1	16.51	30.6	34.18	32.61	17.14	32.4633	K01253	EPHX1	mmu00980;; mmu04976;; mmu05204	Metabolism of xenobiotics by cytochrome P450;;Bile secretion;;Chemical carcinogenesis
ENSMUSG00000053113	Socs3	suppressor of cytokine signaling 3 [Source:MGI Symbol;Acc:MGI:1201791]	8.37946	3.06686	8.06e-32	2.95e-29	yes	up	144.41	98.36	71.68	4.73	7.51	8.28	104.817	6.84	K04696	SOCS3, CIS3	mmu04917;; mmu05164;; mmu04120;; mmu05160;; mmu04380;; mmu04910;; mmu04668;; mmu05168;; mmu04630;; mmu04935;; mmu04920;; mmu04931;; mmu04930;; mmu04932(Non-alcoholic fatty liver disease	Prolactin signaling pathway;;Influenza A;;Ubiquitin mediated proteolysis;;Hepatitis C;;Osteoclast differentiation;;Insulin signaling pathway;;TNF signaling pathway;;Herpes simplex virus 1 infection;;Jak-STAT signaling pathway;;Growth hormone synthesis, secretion and action;;Adipocytokine signaling pathway;;Insulin resistance;;Type II diabetes mellitus;;NAFLD)
ENSMUSG00000028989	Angptl7	angiopoietin-like 7 [Source:MGI Symbol;Acc:MGI:3605801]	0.109796	-3.1871	8.99e-32	3.23e-29	yes	down	1.36	1.05	0.98	4.19	5.92	5.95	1.13	5.35333	K25358	ANGPTL7	------	------
ENSMUSG00000038156	Spon1	spondin 1, (f-spondin) extracellular matrix protein [Source:MGI Symbol;Acc:MGI:2385287]	6.23876	2.64126	2.91e-31	1.03e-28	yes	up	15.37	11.41	10.66	0.75	1.04	1.39	12.48	1.06	K24427	SPON1	------	------
ENSMUSG00000038065	Mturn	maturin, neural progenitor differentiation regulator homolog (Xenopus) [Source:MGI Symbol;Acc:MGI:1915485]	0.21265	-2.23344	3.09e-31	1.07e-28	yes	down	1.67	1.82	1.74	4.26	4	5.91	1.74333	4.72333	------	------	------	------
ENSMUSG00000001473	Tubb6	tubulin, beta 6 class V [Source:MGI Symbol;Acc:MGI:1915201]	4.63739	2.21331	6.98e-31	2.38e-28	yes	up	52.51	53.79	39.98	4.81	4.64	7.06	48.76	5.50333	K07375	TUBB	mmu05020;; mmu04540;; mmu05132;; mmu04145;; mmu05014(Amyotrophic lateral sclerosis ;; mmu05016;; mmu05010;; mmu05012	Prion diseases;;Gap junction;;Salmonella infection;;Phagosome;;ALS);;Huntington disease;;Alzheimer disease;;Parkinson disease
ENSMUSG00000060509	Xcr1	chemokine (C motif) receptor 1 [Source:MGI Symbol;Acc:MGI:1346338]	0.0420151	-4.57295	7.22e-31	2.42e-28	yes	down	0.06	0.24	0.24	1.6	2.18	3.23	0.18	2.33667	K04193	XCR1	mmu04062;; mmu04061;; mmu04060	Chemokine signaling pathway;;Viral protein interaction with cytokine and cytokine receptor;;Cytokine-cytokine receptor interaction
ENSMUSG00000032294	Pkm	pyruvate kinase, muscle [Source:MGI Symbol;Acc:MGI:97591]	3.07384	1.62004	1.06e-30	3.48e-28	yes	up	683.29	754.22	570.31	96.87	111.43	135.39	669.273	114.563	K00873	PK, pyk	mmu05165;; mmu05230;; mmu05203;; mmu00620;; mmu00010;; mmu04922;; mmu04930	Human papillomavirus infection;;Central carbon metabolism in cancer;;Viral carcinogenesis;;Pyruvate metabolism;;Glycolysis / Gluconeogenesis;;Glucagon signaling pathway;;Type II diabetes mellitus
ENSMUSG00000038893	Fam117a	family with sequence similarity 117, member A [Source:MGI Symbol;Acc:MGI:2144564]	0.169291	-2.56242	1.5e-30	4.84e-28	yes	down	24.36	33.99	32.78	106.92	68.67	135.41	30.3767	103.667	------	------	------	------
ENSMUSG00000020034	Tcp11l2	t-complex 11 (mouse) like 2 [Source:MGI Symbol;Acc:MGI:2444679]	0.288801	-1.79185	1.75e-30	5.57e-28	yes	down	18.25	15.69	15.48	26.57	26.72	37.72	16.4733	30.3367	K25628	TCP11	------	------
ENSMUSG00000026712	Mrc1	mannose receptor, C type 1 [Source:MGI Symbol;Acc:MGI:97142]	0.18503	-2.43417	2.38e-30	7.44e-28	yes	down	14.64	10.8	8.13	24.64	32.91	35.41	11.19	30.9867	K06560	MRC, CD206, CD280	mmu04145;; mmu05152	Phagosome;;Tuberculosis
ENSMUSG00000044162	Tnip3	TNFAIP3 interacting protein 3 [Source:MGI Symbol;Acc:MGI:3041165]	38.8009	5.27802	2.76e-30	8.49e-28	yes	up	7.24	23.77	16.34	0.03	0.15	0.24	15.7833	0.14	K23836	TNIP3, ABIN3	------	------
ENSMUSG00000020407	Upp1	uridine phosphorylase 1 [Source:MGI Symbol;Acc:MGI:1097668]	21.3707	4.41756	4.86e-30	1.47e-27	yes	up	85.34	55.35	42.36	2.09	1.99	0.46	61.0167	1.51333	K00757	udp, UPP	mmu00983;; mmu00240	Drug metabolism - other enzymes;;Pyrimidine metabolism
ENSMUSG00000022265	Ank	progressive ankylosis [Source:MGI Symbol;Acc:MGI:3045421]	0.163942	-2.60874	5.05e-30	1.51e-27	yes	down	7.77	7.13	6.89	25.9	15.73	28.13	7.26333	23.2533	K22734	ANKH, SLC62A1	------	------
ENSMUSG00000023224	Serping1	serine (or cysteine) peptidase inhibitor, clade G, member 1 [Source:MGI Symbol;Acc:MGI:894696]	3.07786	1.62193	7.29e-30	2.14e-27	yes	up	409.18	420.65	345.34	53.51	68.84	75.06	391.723	65.8033	K04001	SERPING1, C1INH	mmu04610;; mmu05133	Complement and coagulation cascades;;Pertussis
ENSMUSG00000042903	Foxo4	forkhead box O4 [Source:MGI Symbol;Acc:MGI:1891915]	0.224865	-2.15287	9.91e-30	2.87e-27	yes	down	6.79	9.14	8.54	19.76	14.93	23.15	8.15667	19.28	K12358	FOXO4	mmu04068;; mmu04014	FoxO signaling pathway;;Ras signaling pathway
ENSMUSG00000022057	Adamdec1	ADAM-like, decysin 1 [Source:MGI Symbol;Acc:MGI:1917650]	0.153014	-2.70827	1.44e-29	4.1e-27	yes	down	5.6	4.93	5.62	11.23	20.57	24.3	5.38333	18.7	K08634	ADAMDEC1	------	------
ENSMUSG00000027398	Il1b	interleukin 1 beta [Source:MGI Symbol;Acc:MGI:96543]	6.73526	2.75173	1.83e-29	5.13e-27	yes	up	32.7	47.94	49.01	3.27	2.79	4.2	43.2167	3.42	K04519	IL1B	mmu04750;; mmu04657;; mmu05020;; mmu05323;; mmu05321(Inflammatory bowel disease ;; mmu05142(Chagas disease ;; mmu04621;; mmu04620;; mmu04623;; mmu04625;; mmu04668;; mmu05152;; mmu04640;; mmu05134;; mmu04217;; mmu05132;; mmu05133;; mmu04064;; mmu05010;; mmu05332;; mmu04060;; mmu05135;; mmu04933;; mmu04932(Non-alcoholic fatty liver disease ;; mmu05164;; mmu04010;; mmu04659;; mmu05163;; mmu05162;; m…	Inflammatory mediator regulation of TRP channels;;IL-17 signaling pathway;;Prion diseases;;Rheumatoid arthritis;;IBD);;American trypanosomiasis);;NOD-like receptor signaling pathway;;Toll-like receptor signaling pathway;;Cytosolic DNA-sensing pathway;;C-type lectin receptor signaling pathway;;TNF signaling pathway;;Tuberculosis;;Hematopoietic cell lineage;;Legionellosis;;Necroptosis;;Salmonella i…
ENSMUSG00000027330	Cdc25b	cell division cycle 25B [Source:MGI Symbol;Acc:MGI:99701]	0.11183	-3.16062	1.89e-29	5.24e-27	yes	down	11.98	21.23	20.18	86.43	50.87	110.54	17.7967	82.6133	K05866	CDC25B	mmu04010;; mmu04914;; mmu05206;; mmu04110	MAPK signaling pathway;;Progesterone-mediated oocyte maturation;;MicroRNAs in cancer;;Cell cycle
ENSMUSG00000062729	Ppox	protoporphyrinogen oxidase [Source:MGI Symbol;Acc:MGI:104968]	0.200731	-2.31666	3.39e-29	9.26e-27	yes	down	14.43	17.53	19.36	39.42	27.94	52.28	17.1067	39.88	K00231	PPOX, hemY	mmu00860	Porphyrin and chlorophyll metabolism
ENSMUSG00000034248	Slc25a37	solute carrier family 25, member 37 [Source:MGI Symbol;Acc:MGI:1914962]	0.0811998	-3.62238	6.19e-29	1.67e-26	yes	down	21.47	41.93	52.96	286.55	148.26	366.86	38.7867	267.223	K15113	SLC25A28_37, MFRN	------	------
ENSMUSG00000038521	C1s1	complement component 1, s subcomponent 1 [Source:MGI Symbol;Acc:MGI:1355312]	3.1314	1.64681	2.06e-28	5.46e-26	yes	up	187.18	207.73	180.59	23.57	35.52	34.61	191.833	31.2333	K01331	C1S	mmu04610;; mmu05322;; mmu05150;; mmu05133	Complement and coagulation cascades;;Systemic lupus erythematosus;;Staphylococcus aureus infection;;Pertussis
ENSMUSG00000020641	Rsad2	radical S-adenosyl methionine domain containing 2 [Source:MGI Symbol;Acc:MGI:1929628]	0.23306	-2.10123	3.44e-28	9.02e-26	yes	down	29.23	31.38	36.19	60.71	57.92	102.58	32.2667	73.7367	K15045	RSAD2	mmu05164;; mmu05160	Influenza A;;Hepatitis C
ENSMUSG00000034059	Ypel4	yippee like 4 [Source:MGI Symbol;Acc:MGI:3605071]	0.077675	-3.68641	5.76e-28	1.49e-25	yes	down	3.61	6.74	8.29	39.11	30.59	57.55	6.21333	42.4167	------	------	------	------
ENSMUSG00000025492	Ifitm3	interferon induced transmembrane protein 3 [Source:MGI Symbol;Acc:MGI:1913391]	3.42167	1.7747	5.85e-28	1.49e-25	yes	up	1598.8	1365.41	1352.61	176.35	199.79	280.56	1438.94	218.9	K06566	IFITM	------	------
ENSMUSG00000044350	Lacc1	laccase domain containing 1 [Source:MGI Symbol;Acc:MGI:2445077]	3.99021	1.99646	6.35e-28	1.6e-25	yes	up	41.13	35.82	32.37	3.62	4.78	6.03	36.44	4.81	K05810	LACC1, yfiH	mmu00270;; mmu00230	Cysteine and methionine metabolism;;Purine metabolism
ENSMUSG00000000982	Ccl3	chemokine (C-C motif) ligand 3 [Source:MGI Symbol;Acc:MGI:98260]	36.3476	5.18379	6.57e-28	1.63e-25	yes	up	47.07	45.67	22.4	0.39	0.37	0.87	38.38	0.543333	K05408	CCL3	mmu05163;; mmu05323;; mmu04620;; mmu05142(Chagas disease ;; mmu04062;; mmu04061;; mmu04060	Human cytomegalovirus infection;;Rheumatoid arthritis;;Toll-like receptor signaling pathway;;American trypanosomiasis);;Chemokine signaling pathway;;Viral protein interaction with cytokine and cytokine receptor;;Cytokine-cytokine receptor interaction
ENSMUSG00000028906	Epb41	erythrocyte membrane protein band 4.1 [Source:MGI Symbol;Acc:MGI:95401]	0.263281	-1.92533	6.72e-28	1.65e-25	yes	down	68.18	77.76	87.09	140.09	119.76	195.02	77.6767	151.623	K06107	EPB41	------	------
ENSMUSG00000069792	Wfdc17	WAP four-disulfide core domain 17 [Source:MGI Symbol;Acc:MGI:3649773]	9.62088	3.26617	7.45e-28	1.81e-25	yes	up	306.42	187.98	260.4	9.51	10.11	21.37	251.6	13.6633	------	------	------	------
ENSMUSG00000027447	Cst3	cystatin C [Source:MGI Symbol;Acc:MGI:102519]	0.381382	-1.39069	8.75e-28	2.1e-25	yes	down	430.81	440.19	426.27	566.59	533.24	654.94	432.423	584.923	K13899	CST3	mmu04970	Salivary secretion
ENSMUSG00000027611	Procr	protein C receptor, endothelial [Source:MGI Symbol;Acc:MGI:104596]	6.46675	2.69304	9.59e-28	2.27e-25	yes	up	53.63	86.78	49.23	5.1	4.93	4.7	63.2133	4.91	K06557	PROCR, CD201	mmu04610	Complement and coagulation cascades
ENSMUSG00000053846	Lipg	lipase, endothelial [Source:MGI Symbol;Acc:MGI:1341803]	17.1997	4.10431	1.86e-27	4.36e-25	yes	up	21.79	12.52	12.06	0.31	0.26	0.89	15.4567	0.486667	K22284	LIPG	mmu04979;; mmu00561	Cholesterol metabolism;;Glycerolipid metabolism
ENSMUSG00000003617	Cp	ceruloplasmin [Source:MGI Symbol;Acc:MGI:88476]	4.09721	2.03464	2.82e-27	6.51e-25	yes	up	205.61	166.27	154.22	17.6	26.28	19.93	175.367	21.27	K13624	CP	mmu04216;; mmu00860	Ferroptosis;;Porphyrin and chlorophyll metabolism
ENSMUSG00000021792	Prxl2a	peroxiredoxin like 2A [Source:MGI Symbol;Acc:MGI:1917814]	0.181082	-2.46528	3.26e-27	7.44e-25	yes	down	34.9	42.32	69.23	161.78	165.36	206.27	48.8167	177.803	------	------	------	------
ENSMUSG00000000957	Mmp14	matrix metallopeptidase 14 (membrane-inserted) [Source:MGI Symbol;Acc:MGI:101900]	3.31639	1.72961	3.38e-27	7.63e-25	yes	up	145.57	133.03	108.19	17.6	21.34	21.26	128.93	20.0667	K07763	MMP14	mmu04928;; mmu04668;; mmu04912	Parathyroid hormone synthesis, secretion and action;;TNF signaling pathway;;GnRH signaling pathway
ENSMUSG00000020019	Ntn4	netrin 4 [Source:MGI Symbol;Acc:MGI:1888978]	0.207457	-2.26912	4.63e-27	1.03e-24	yes	down	1.41	1.4	1.29	2.95	3.24	4.64	1.36667	3.61	K06845	NTN4	mmu04360	Axon guidance
ENSMUSG00000101389	Ms4a4a	membrane-spanning 4-domains, subfamily A, member 4A [Source:MGI Symbol;Acc:MGI:3643932]	10.0722	3.33231	8.47e-27	1.87e-24	yes	up	109.36	59.78	80.39	3.07	3.38	6.66	83.1767	4.37	K22190	MS4A3S	------	------
ENSMUSG00000028654	Mycl	v-myc avian myelocytomatosis viral oncogene lung carcinoma derived [Source:MGI Symbol;Acc:MGI:96799]	0.0910393	-3.45737	1.18e-26	2.57e-24	yes	down	0.84	0.67	0.68	2.21	4.3	3.77	0.73	3.42667	K09110	LMYC, MYCL	------	------
ENSMUSG00000031494	Cd209a	CD209a antigen [Source:MGI Symbol;Acc:MGI:2157942]	0.0210657	-5.56896	1.33e-26	2.87e-24	yes	down	0.14	0.32	0.09	4.04	4.67	4.58	0.183333	4.43	K06563	CLEC4L_M, DC-SIGN, CD209, CD299	mmu04625;; mmu04145;; mmu05152;; mmu05162	C-type lectin receptor signaling pathway;;Phagosome;;Tuberculosis;;Measles
ENSMUSG00000112023	Lilrb4b	leukocyte immunoglobulin-like receptor, subfamily B, member 4B [Source:MGI Symbol;Acc:MGI:102702]	7.97009	2.9946	1.36e-26	2.91e-24	yes	up	45.32	29.99	36.67	0.99	2.06	3.17	37.3267	2.07333	------	------	------	------
ENSMUSG00000016256	Ctsz	cathepsin Z [Source:MGI Symbol;Acc:MGI:1891190]	2.72339	1.4454	1.85e-26	3.9e-24	yes	up	725.87	777.37	608.54	115.1	132.12	156.42	703.927	134.547	K08568	CTSZ	mmu04142;; mmu04210	Lysosome;;Apoptosis
ENSMUSG00000040488	Ltbp4	latent transforming growth factor beta binding protein 4 [Source:MGI Symbol;Acc:MGI:1321395]	0.293016	-1.77095	9.66e-26	2.02e-23	yes	down	15.89	19.58	20.61	25.89	37.99	32.44	18.6933	32.1067	K08023	LTBP2_3_4	------	------
ENSMUSG00000056116	H2-T22	histocompatibility 2, T region locus 22 [Source:MGI Symbol;Acc:MGI:95956]	2.95123	1.56132	1.18e-25	2.45e-23	yes	up	252.07	298.71	253.7	42.74	38.53	60.54	268.16	47.27	K06751	MHC1	mmu05165;; mmu05167;; mmu05166;; mmu05163;; mmu04940;; mmu05332;; mmu05203;; mmu05169;; mmu05168;; mmu04514(Cell adhesion molecules ;; mmu05330;; mmu04612;; mmu04144;; mmu04145;; mmu05416;; mmu05320;; mmu04218;; mmu05170	Human papillomavirus infection;;Kaposi sarcoma-associated herpesvirus infection;;Human T-cell leukemia virus 1 infection;;Human cytomegalovirus infection;;Type I diabetes mellitus;;Graft-versus-host disease;;Viral carcinogenesis;;Epstein-Barr virus infection;;Herpes simplex virus 1 infection;;CAMs);;Allograft rejection;;Antigen processing and presentation;;Endocytosis;;Phagosome;;Viral myocarditi…
ENSMUSG00000025889	Snca	synuclein, alpha [Source:MGI Symbol;Acc:MGI:1277151]	0.0907695	-3.46165	1.45e-25	2.96e-23	yes	down	22.4	43.39	73.45	238.6	236.9	329.51	46.4133	268.337	K04528	SNCA	mmu05010;; mmu05012	Alzheimer disease;;Parkinson disease
ENSMUSG00000030268	Bcat1	branched chain aminotransferase 1, cytosolic [Source:MGI Symbol;Acc:MGI:104861]	6.27365	2.6493	1.96e-25	3.97e-23	yes	up	8.98	12.33	10.13	0.6	1.14	1.59	10.48	1.11	K00826	E2.6.1.42, ilvE	mmu00290;; mmu00270;; mmu00280;; mmu00770	Valine, leucine and isoleucine biosynthesis;;Cysteine and methionine metabolism;;Valine, leucine and isoleucine degradation;;Pantothenate and CoA biosynthesis
ENSMUSG00000024737	Slc15a3	solute carrier family 15, member 3 [Source:MGI Symbol;Acc:MGI:1929691]	2.88278	1.52746	2.5e-25	5.01e-23	yes	up	78.94	84.99	67.07	11.39	13.57	15.35	77	13.4367	K14638	SLC15A3_4, PHT	------	------
ENSMUSG00000020953	Coch	cochlin [Source:MGI Symbol;Acc:MGI:1278313]	0.292151	-1.77521	2.62e-25	5.19e-23	yes	down	114.02	166.37	161.36	224.96	285.93	275.49	147.25	262.127	K23574	COCH	------	------
ENSMUSG00000048756	Foxo3	forkhead box O3 [Source:MGI Symbol;Acc:MGI:1890081]	0.290601	-1.78289	2.94e-25	5.77e-23	yes	down	15.48	14.19	15.05	26.4	21.1	34.43	14.9067	27.31	K09408	FOXO3	mmu04917;; mmu04137;; mmu04068;; mmu04722;; mmu04062;; mmu05213;; mmu05223;; mmu04152;; mmu04151;; mmu04211;; mmu04213;; mmu01521;; mmu04218	Prolactin signaling pathway;;Mitophagy - animal;;FoxO signaling pathway;;Neurotrophin signaling pathway;;Chemokine signaling pathway;;Endometrial cancer;;Non-small cell lung cancer;;AMPK signaling pathway;;PI3K-Akt signaling pathway;;Longevity regulating pathway;;Longevity regulating pathway - multiple species;;EGFR tyrosine kinase inhibitor resistance;;Cellular senescence
ENSMUSG00000112148	Lilrb4a	leukocyte immunoglobulin-like receptor, subfamily B, member 4A [Source:MGI Symbol;Acc:MGI:102701]	5.95794	2.57481	3.73e-25	7.24e-23	yes	up	56.39	53.79	50.05	3.25	5.98	4.62	53.41	4.61667	K06512	LILR, CD85	mmu04380;; mmu04662	Osteoclast differentiation;;B cell receptor signaling pathway
ENSMUSG00000022100	Xpo7	exportin 7 [Source:MGI Symbol;Acc:MGI:1929705]	0.165405	-2.59592	4.13e-25	7.94e-23	yes	down	29.5	40.02	41.23	107.42	70.29	175.56	36.9167	117.757	------	------	------	------
ENSMUSG00000002020	Ltbp2	latent transforming growth factor beta binding protein 2 [Source:MGI Symbol;Acc:MGI:99502]	0.184385	-2.43921	6.53e-25	1.24e-22	yes	down	2.62	2.9	3.37	7.77	9.93	8.34	2.96333	8.68	K08023	LTBP2_3_4	------	------
ENSMUSG00000035275	Raver2	ribonucleoprotein, PTB-binding 2 [Source:MGI Symbol;Acc:MGI:2443623]	5.20916	2.38105	7.71e-25	1.45e-22	yes	up	34.5	31.97	31.76	1.89	3.68	4.39	32.7433	3.32	K25000	RAVER2	------	------
ENSMUSG00000005054	Cstb	cystatin B [Source:MGI Symbol;Acc:MGI:109514]	5.18461	2.37423	9.7e-25	1.81e-22	yes	up	179.04	160.01	228.62	16.49	15.35	24.87	189.223	18.9033	K13907	CSTA_B	------	------
ENSMUSG00000030786	Itgam	integrin alpha M [Source:MGI Symbol;Acc:MGI:96607]	5.35262	2.42025	1.02e-24	1.88e-22	yes	up	98.62	82.73	77.28	5.73	6.92	13.28	86.21	8.64333	K06461	ITGAM, CD11b	mmu04670;; mmu04015;; mmu05146;; mmu05202;; mmu05150;; mmu05152;; mmu05221;; mmu04610;; mmu05134;; mmu04145;; mmu05140;; mmu04810;; mmu04640;; mmu04514(Cell adhesion molecules ;; mmu05133	Leukocyte transendothelial migration;;Rap1 signaling pathway;;Amoebiasis;;Transcriptional misregulation in cancer;;Staphylococcus aureus infection;;Tuberculosis;;Acute myeloid leukemia;;Complement and coagulation cascades;;Legionellosis;;Phagosome;;Leishmaniasis;;Regulation of actin cytoskeleton;;Hematopoietic cell lineage;;CAMs);;Pertussis
ENSMUSG00000006818	Sod2	superoxide dismutase 2, mitochondrial [Source:MGI Symbol;Acc:MGI:98352]	4.41323	2.14183	1.35e-24	2.48e-22	yes	up	675.28	534.27	393.94	44.48	42.42	66.59	534.497	51.1633	K04564	SOD2	mmu05016;; mmu04146;; mmu04211;; mmu04213;; mmu04068	Huntington disease;;Peroxisome;;Longevity regulating pathway;;Longevity regulating pathway - multiple species;;FoxO signaling pathway
ENSMUSG00000030217	Art4	ADP-ribosyltransferase 4 [Source:MGI Symbol;Acc:MGI:1202710]	0.0895218	-3.48162	1.73e-24	3.14e-22	yes	down	0.94	1.9	1.79	9.43	5.13	12.62	1.54333	9.06	K06717	ART4, DO, CD297	------	------
ENSMUSG00000079018	Ly6c1	lymphocyte antigen 6 complex, locus C1 [Source:MGI Symbol;Acc:MGI:96882]	3.52797	1.81884	1.85e-24	3.32e-22	yes	up	424.14	574.78	523.38	61.5	81.55	91	507.433	78.0167	K06846	LY6D_E_F_G6_H	------	------
ENSMUSG00000020932	Gfap	glial fibrillary acidic protein [Source:MGI Symbol;Acc:MGI:95697]	0.042523	-4.55561	1.87e-24	3.33e-22	yes	down	0.21	0.39	0.48	5.65	2.03	6	0.36	4.56	K05640	GFAP	mmu04630	Jak-STAT signaling pathway
ENSMUSG00000032656	Marchf3	membrane associated ring-CH-type finger 3 [Source:MGI Symbol;Acc:MGI:2443667]	0.207063	-2.27186	1.96e-24	3.46e-22	yes	down	10.47	10.73	11.38	24.26	17.25	35.18	10.86	25.5633	K10658	2023-03-03	------	------
ENSMUSG00000037415	Ranbp10	RAN binding protein 10 [Source:MGI Symbol;Acc:MGI:1921584]	0.174447	-2.51914	2.08e-24	3.63e-22	yes	down	13.37	18.79	20.27	51.95	33.83	72.87	17.4767	52.8833	K23334	RANBP9_10, RANBPM	------	------
ENSMUSG00000028557	Rnf11	ring finger protein 11 [Source:MGI Symbol;Acc:MGI:1352759]	0.225292	-2.15013	2.12e-24	3.67e-22	yes	down	16.66	20.34	16.62	30.99	26.34	62.08	17.8733	39.8033	K11980	RNF11	------	------
ENSMUSG00000020802	Ube2o	ubiquitin-conjugating enzyme E2O [Source:MGI Symbol;Acc:MGI:2444266]	0.231024	-2.11389	2.28e-24	3.92e-22	yes	down	14.17	18.76	20.48	40.66	31.39	52.66	17.8033	41.57	K10581	UBE2O	mmu04120	Ubiquitin mediated proteolysis
ENSMUSG00000039159	Ube2h	ubiquitin-conjugating enzyme E2H [Source:MGI Symbol;Acc:MGI:104632]	0.397585	-1.33066	3.48e-24	5.92e-22	yes	down	26.22	24	22.54	28.87	27.73	36.08	24.2533	30.8933	K10576	UBE2H, UBC8	mmu04120	Ubiquitin mediated proteolysis
ENSMUSG00000027187	Cat	catalase [Source:MGI Symbol;Acc:MGI:88271]	0.303061	-1.72232	4.04e-24	6.83e-22	yes	down	37.4	50.59	46.24	73.12	62.44	93.47	44.7433	76.3433	K03781	katE, CAT, catB, srpA	mmu00630;; mmu04211;; mmu04146;; mmu04213;; mmu05014(Amyotrophic lateral sclerosis ;; mmu00380;; mmu04068	Glyoxylate and dicarboxylate metabolism;;Longevity regulating pathway;;Peroxisome;;Longevity regulating pathway - multiple species;;ALS);;Tryptophan metabolism;;FoxO signaling pathway
ENSMUSG00000034266	Batf	basic leucine zipper transcription factor, ATF-like [Source:MGI Symbol;Acc:MGI:1859147]	3.60797	1.85119	4.82e-24	8.07e-22	yes	up	73.51	79.18	61.99	8.28	10.18	12.73	71.56	10.3967	K09034	BATF	mmu05235	PD-L1 expression and PD-1 checkpoint pathway in cancer
ENSMUSG00000023328	Ache	acetylcholinesterase [Source:MGI Symbol;Acc:MGI:87876]	0.248654	-2.00779	6.05e-24	1e-21	yes	down	6.87	8.01	7	16.08	11.39	16.83	7.29333	14.7667	K01049	ACHE	mmu04725;; mmu00564	Cholinergic synapse;;Glycerophospholipid metabolism
ENSMUSG00000055172	C1ra	complement component 1, r subcomponent A [Source:MGI Symbol;Acc:MGI:1355313]	2.93198	1.55188	8.07e-24	1.33e-21	yes	up	96.31	103.77	80.6	13.56	17.78	18.59	93.56	16.6433	K01330	C1R	mmu05322;; mmu05150;; mmu04610;; mmu04145;; mmu05133	Systemic lupus erythematosus;;Staphylococcus aureus infection;;Complement and coagulation cascades;;Phagosome;;Pertussis
ENSMUSG00000033688	Inhca	inhibitor of carbonic anhydrase [Source:MGI Symbol;Acc:MGI:1919025]	0.0616443	-4.01989	8.49e-24	1.38e-21	yes	down	1.65	4.46	4.82	26.17	12.57	33.21	3.64333	23.9833	K14736	TF	mmu04978;; mmu04216;; mmu04066	Mineral absorption;;Ferroptosis;;HIF-1 signaling pathway
ENSMUSG00000027495	Fam210b	family with sequence similarity 210, member B [Source:MGI Symbol;Acc:MGI:1914267]	0.169077	-2.56425	1.05e-23	1.7e-21	yes	down	6.03	8.89	8.84	26.9	15.66	30.77	7.92	24.4433	------	------	------	------
ENSMUSG00000044103	Il36g	interleukin 36G [Source:MGI Symbol;Acc:MGI:2449929]	13.6763	3.7736	1.25e-23	2.01e-21	yes	up	8.7	12.77	10.92	0.27	0.27	0.72	10.7967	0.42	K05487	IL36G, IL1F9	mmu04060	Cytokine-cytokine receptor interaction
ENSMUSG00000001366	Fbxo9	f-box protein 9 [Source:MGI Symbol;Acc:MGI:1918788]	0.260242	-1.94208	1.43e-23	2.28e-21	yes	down	23.64	31.73	33.96	50.43	45.33	77.21	29.7767	57.6567	------	------	------	------
ENSMUSG00000008393	Carhsp1	calcium regulated heat stable protein 1 [Source:MGI Symbol;Acc:MGI:1196368]	0.220839	-2.17893	1.57e-23	2.47e-21	yes	down	31.82	35.14	35.21	83.17	52.91	106.73	34.0567	80.9367	------	------	------	------
ENSMUSG00000027346	Gpcpd1	glycerophosphocholine phosphodiesterase 1 [Source:MGI Symbol;Acc:MGI:104898]	0.292037	-1.77578	1.77e-23	2.77e-21	yes	down	20.76	18.54	21.68	32.3	28.33	47.32	20.3267	35.9833	K18695	GPCPD1	mmu05231;; mmu00564	Choline metabolism in cancer;;Glycerophospholipid metabolism
ENSMUSG00000031974	Abcb10	ATP-binding cassette, sub-family B (MDR/TAP), member 10 [Source:MGI Symbol;Acc:MGI:1860508]	0.118319	-3.07924	2.71e-23	4.21e-21	yes	down	7.71	13.56	15.29	57.22	30.12	75.46	12.1867	54.2667	K05657	ABCB10	mmu02010	ABC transporters
ENSMUSG00000035186	Ubd	ubiquitin D [Source:MGI Symbol;Acc:MGI:1344410]	6.39856	2.67775	2.76e-23	4.25e-21	yes	up	46.63	74.49	45.69	3.08	4.5	6.02	55.6033	4.53333	K12157	UBD, FAT10	------	------
ENSMUSG00000034855	Cxcl10	chemokine (C-X-C motif) ligand 10 [Source:MGI Symbol;Acc:MGI:1352450]	5.11918	2.35591	4.74e-23	7.25e-21	yes	up	155.35	237.4	133.32	12.53	16.7	23.96	175.357	17.73	K12671	CXCL10, IP10	mmu05164;; mmu04622;; mmu05160;; mmu04620;; mmu04623;; mmu04657;; mmu05169;; mmu04668;; mmu04062;; mmu04061;; mmu04060	Influenza A;;RIG-I-like receptor signaling pathway;;Hepatitis C;;Toll-like receptor signaling pathway;;Cytosolic DNA-sensing pathway;;IL-17 signaling pathway;;Epstein-Barr virus infection;;TNF signaling pathway;;Chemokine signaling pathway;;Viral protein interaction with cytokine and cytokine receptor;;Cytokine-cytokine receptor interaction
ENSMUSG00000023926	Rhag	Rhesus blood group-associated A glycoprotein [Source:MGI Symbol;Acc:MGI:1202713]	0.110828	-3.1736	4.78e-23	7.25e-21	yes	down	13.21	15.16	23.28	77.96	42.92	128.68	17.2167	83.1867	K06580	SLC42A, RHAG, RHBG, RHCG, CD241	------	------
ENSMUSG00000026457	Adipor1	adiponectin receptor 1 [Source:MGI Symbol;Acc:MGI:1919924]	0.383221	-1.38375	5.57e-23	8.37e-21	yes	down	57.65	62.55	61.98	76.11	70.67	100.88	60.7267	82.5533	K07297	ADIPOR	mmu04152;; mmu04920;; mmu04211;; mmu04932(Non-alcoholic fatty liver disease	AMPK signaling pathway;;Adipocytokine signaling pathway;;Longevity regulating pathway;;NAFLD)
ENSMUSG00000069917	Hba-a2	hemoglobin alpha, adult chain 2 [Source:MGI Symbol;Acc:MGI:96016]	0.110012	-3.18427	6.71e-23	1e-20	yes	down	14797.4	14511.1	20452.1	103985	75940.7	43547.6	16586.9	74491	K13822	HBA	mmu05144;; mmu05143	Malaria;;African trypanosomiasis
ENSMUSG00000030282	Cmas	cytidine monophospho-N-acetylneuraminic acid synthetase [Source:MGI Symbol;Acc:MGI:1337124]	0.30558	-1.71038	6.81e-23	1.01e-20	yes	down	46.06	52.9	48.27	84.88	63.84	101.5	49.0767	83.4067	K21749	CMAS	mmu00520	Amino sugar and nucleotide sugar metabolism
ENSMUSG00000040859	Bsdc1	BSD domain containing 1 [Source:MGI Symbol;Acc:MGI:1913466]	0.232095	-2.10721	7.71e-23	1.13e-20	yes	down	24.94	30.29	36.17	72.74	50.6	84.16	30.4667	69.1667	------	------	------	------
ENSMUSG00000027533	Fabp5	fatty acid binding protein 5, epidermal [Source:MGI Symbol;Acc:MGI:101790]	4.02455	2.00883	8.42e-23	1.23e-20	yes	up	236.91	370.64	227.75	30.67	31.08	46.08	278.433	35.9433	K08754	FABP5	mmu03320	PPAR signaling pathway
ENSMUSG00000032285	Dnaja4	DnaJ heat shock protein family (Hsp40) member A4 [Source:MGI Symbol;Acc:MGI:1927638]	0.131112	-2.93113	9.52e-23	1.38e-20	yes	down	2.84	4.52	4.07	15.38	8.35	22.47	3.81	15.4	K09505	DNAJA4	------	------
ENSMUSG00000025025	Mxi1	MAX interactor 1, dimerization protein [Source:MGI Symbol;Acc:MGI:97245]	0.230534	-2.11695	1.39e-22	1.99e-20	yes	down	11.26	14.29	15.4	28.03	22.04	40.57	13.65	30.2133	K09114	MXD, MAD	------	------
ENSMUSG00000054619	Mettl7a1	methyltransferase like 7A1 [Source:MGI Symbol;Acc:MGI:1916523]	0.241229	-2.05153	1.46e-22	2.08e-20	yes	down	12.28	14.77	16.28	33.1	26.14	42.92	14.4433	34.0533	------	------	------	------
ENSMUSG00000026835	Fcnb	ficolin B [Source:MGI Symbol;Acc:MGI:1341158]	0.10376	-3.26867	1.64e-22	2.32e-20	yes	down	4.46	7.94	2.75	16.33	20.91	34.65	5.05	23.9633	K10104	FCN	------	------
ENSMUSG00000063696	Gm8730	predicted pseudogene 8730 [Source:MGI Symbol;Acc:MGI:3644565]	0.163987	-2.60835	2.03e-22	2.85e-20	yes	down	133.74	122.82	108.39	510.98	260.25	354.53	121.65	375.253	------	------	------	------
ENSMUSG00000070369	Itgad	integrin, alpha D [Source:MGI Symbol;Acc:MGI:3578624]	0.263501	-1.92412	2.46e-22	3.44e-20	yes	down	18.59	15.25	12.54	24.77	29.63	41.77	15.46	32.0567	K06594	ITGAD, CD11d	mmu04810	Regulation of actin cytoskeleton
ENSMUSG00000056091	St3gal5	ST3 beta-galactoside alpha-2,3-sialyltransferase 5 [Source:MGI Symbol;Acc:MGI:1339963]	0.168847	-2.56621	2.82e-22	3.92e-20	yes	down	16.21	19.2	31.88	57.19	62.39	84.84	22.43	68.14	K03370	ST3GAL5	mmu00604	Glycosphingolipid biosynthesis - ganglio series
ENSMUSG00000000204	Slfn4	schlafen 4 [Source:MGI Symbol;Acc:MGI:1329010]	6.22223	2.63743	3e-22	4.12e-20	yes	up	26.17	34.2	47.65	2.2	2.6	4.58	36.0067	3.12667	K24457	SLFN12, SLFN12L	------	------
ENSMUSG00000089766	Gm16538	predicted gene 16538 [Source:MGI Symbol;Acc:MGI:4414958]	0.0251565	-5.31293	3.3e-22	4.51e-20	yes	down	0.12	0.57	0.83	12.65	4.23	14.77	0.506667	10.55	------	------	------	------
ENSMUSG00000041842	Fhdc1	FH2 domain containing 1 [Source:MGI Symbol;Acc:MGI:2684972]	0.0902621	-3.46974	3.32e-22	4.51e-20	yes	down	2.07	5.74	6.74	33.73	19.42	42.5	4.85	31.8833	------	------	------	------
ENSMUSG00000042349	Ikbke	inhibitor of kappaB kinase epsilon [Source:MGI Symbol;Acc:MGI:1929612]	3.0793	1.6226	4.51e-22	6.08e-20	yes	up	71.77	80.24	62.75	7.81	10.79	12.7	71.5867	10.4333	K07211	IKBKE, IKKE	mmu05165;; mmu05164;; mmu05167;; mmu04622;; mmu05161;; mmu05160;; mmu05162;; mmu04621;; mmu04620;; mmu04623;; mmu04657;; mmu04625;; mmu05168;; mmu05169	Human papillomavirus infection;;Influenza A;;Kaposi sarcoma-associated herpesvirus infection;;RIG-I-like receptor signaling pathway;;Hepatitis B;;Hepatitis C;;Measles;;NOD-like receptor signaling pathway;;Toll-like receptor signaling pathway;;Cytosolic DNA-sensing pathway;;IL-17 signaling pathway;;C-type lectin receptor signaling pathway;;Herpes simplex virus 1 infection;;Epstein-Barr virus infec…
ENSMUSG00000026938	Fcna	ficolin A [Source:MGI Symbol;Acc:MGI:1340905]	0.310347	-1.68804	5.69e-22	7.61e-20	yes	down	116.38	110	91.31	130.13	180.12	225.89	105.897	178.713	K10104	FCN	------	------
ENSMUSG00000045973	Slc25a51	solute carrier family 25, member 51 [Source:MGI Symbol;Acc:MGI:2684984]	0.280761	-1.83259	6.53e-22	8.68e-20	yes	down	34.51	37.86	35.31	66.11	46.34	86.59	35.8933	66.3467	------	------	------	------
ENSMUSG00000039253	Fn3krp	fructosamine 3 kinase related protein [Source:MGI Symbol;Acc:MGI:2679256]	0.154635	-2.69306	7.52e-22	9.93e-20	yes	down	4.53	6.83	6.64	21.83	11.99	27.14	6	20.32	K15523	FN3KRP	------	------
ENSMUSG00000026028	Trak2	trafficking protein, kinesin binding 2 [Source:MGI Symbol;Acc:MGI:1918077]	0.200343	-2.31946	8.18e-22	1.07e-19	yes	down	24.36	30.79	31.17	79.37	44.43	104.39	28.7733	76.0633	K15374	TRAK2, GRIF1	mmu04727	GABAergic synapse
ENSMUSG00000021614	Vcan	versican [Source:MGI Symbol;Acc:MGI:102889]	6.3072	2.657	1.27e-21	1.66e-19	yes	up	11.17	8.1	8.83	0.69	2.77	1.1	9.36667	1.52	K06793	VCAN, CSPG2	mmu04514(Cell adhesion molecules	CAMs)
ENSMUSG00000029581	Fscn1	fascin actin-bundling protein 1 [Source:MGI Symbol;Acc:MGI:1352745]	3.67609	1.87817	1.54e-21	2e-19	yes	up	107.22	191.24	165.24	19.23	21.26	27.41	154.567	22.6333	K23551	FSCN1	mmu05206	MicroRNAs in cancer
ENSMUSG00000063952	Brpf3	bromodomain and PHD finger containing, 3 [Source:MGI Symbol;Acc:MGI:2146836]	0.198037	-2.33616	2.14e-21	2.75e-19	yes	down	13.1	16.44	17.4	69.14	35.63	78.65	15.6467	61.14	K11350	BRPF3	------	------
ENSMUSG00000031502	Col4a1	collagen, type IV, alpha 1 [Source:MGI Symbol;Acc:MGI:88454]	3.27236	1.71033	2.18e-21	2.78e-19	yes	up	312.99	273.65	216.24	46.52	58.34	53.84	267.627	52.9	K06237	COL4A	mmu05165;; mmu04974;; mmu05200;; mmu04512;; mmu04510;; mmu05222;; mmu04151;; mmu05146;; mmu04926;; mmu04933	Human papillomavirus infection;;Protein digestion and absorption;;Pathways in cancer;;ECM-receptor interaction;;Focal adhesion;;Small cell lung cancer;;PI3K-Akt signaling pathway;;Amoebiasis;;Relaxin signaling pathway;;AGE-RAGE signaling pathway in diabetic complications
ENSMUSG00000018659	Pnpo	pyridoxine 5'-phosphate oxidase [Source:MGI Symbol;Acc:MGI:2144151]	0.154729	-2.69219	2.21e-21	2.8e-19	yes	down	20.43	29.49	24.15	88.16	44.26	118.66	24.69	83.6933	K00275	pdxH, PNPO	mmu00750	Vitamin B6 metabolism
ENSMUSG00000075010	AW112010	expressed sequence AW112010 [Source:MGI Symbol;Acc:MGI:2147706]	3.17085	1.66487	2.56e-21	3.22e-19	yes	up	529	498.23	406	59.19	86.15	79.68	477.743	75.0067	------	------	------	------
ENSMUSG00000030513	Pcsk6	proprotein convertase subtilisin/kexin type 6 [Source:MGI Symbol;Acc:MGI:102897]	0.202924	-2.30099	3.6e-21	4.51e-19	yes	down	0.95	0.93	0.79	2.29	2.52	2.77	0.89	2.52667	K08672	PCSK6	------	------
ENSMUSG00000045551	Fpr1	formyl peptide receptor 1 [Source:MGI Symbol;Acc:MGI:107443]	4.96148	2.31077	4.42e-21	5.5e-19	yes	up	54.34	82.48	72.76	4.66	7.25	10.45	69.86	7.45333	K04172	FPR1	mmu05150;; mmu04080;; mmu04015	Staphylococcus aureus infection;;Neuroactive ligand-receptor interaction;;Rap1 signaling pathway
ENSMUSG00000041828	Abca8a	ATP-binding cassette, sub-family A (ABC1), member 8a [Source:MGI Symbol;Acc:MGI:2386846]	0.0817963	-3.61182	4.54e-21	5.61e-19	yes	down	0.16	0.29	1.97	2.2	2.86	5.54	0.806667	3.53333	K05650	ABCA8	mmu02010	ABC transporters
ENSMUSG00000031503	Col4a2	collagen, type IV, alpha 2 [Source:MGI Symbol;Acc:MGI:88455]	3.31345	1.72833	4.58e-21	5.63e-19	yes	up	183.76	154.81	117.82	20.4	24.04	28.77	152.13	24.4033	K06237	COL4A	mmu05165;; mmu04974;; mmu05200;; mmu04512;; mmu04510;; mmu05222;; mmu04151;; mmu05146;; mmu04926;; mmu04933	Human papillomavirus infection;;Protein digestion and absorption;;Pathways in cancer;;ECM-receptor interaction;;Focal adhesion;;Small cell lung cancer;;PI3K-Akt signaling pathway;;Amoebiasis;;Relaxin signaling pathway;;AGE-RAGE signaling pathway in diabetic complications
ENSMUSG00000066800	Rnasel	ribonuclease L (2', 5'-oligoisoadenylate synthetase-dependent) [Source:MGI Symbol;Acc:MGI:1098272]	0.349248	-1.51768	5.36e-21	6.54e-19	yes	down	20.35	19.08	17.86	25.27	23.79	37.69	19.0967	28.9167	K01165	RNASEL	mmu04621;; mmu05164;; mmu05160;; mmu05168	NOD-like receptor signaling pathway;;Influenza A;;Hepatitis C;;Herpes simplex virus 1 infection
ENSMUSG00000063234	Gpr84	G protein-coupled receptor 84 [Source:MGI Symbol;Acc:MGI:1934129]	11.1043	3.47304	5.9e-21	7.15e-19	yes	up	9.74	12.46	10.97	0.24	0.42	0.94	11.0567	0.533333	K08421	GPR84	------	------
ENSMUSG00000025491	Ifitm1	interferon induced transmembrane protein 1 [Source:MGI Symbol;Acc:MGI:1915963]	2.73878	1.45354	7.58e-21	9.13e-19	yes	up	429.58	434.6	461.78	72.66	83.89	74.61	441.987	77.0533	K19831	IFITM1, CD225	mmu04662	B cell receptor signaling pathway
ENSMUSG00000024401	Tnf	tumor necrosis factor [Source:MGI Symbol;Acc:MGI:104798]	5.97235	2.5783	1.3e-20	1.55e-18	yes	up	14.24	27.01	21.19	1.56	1.73	2.14	20.8133	1.81	K03156	TNF, TNFA	mmu04940;; mmu04657;; mmu05020;; mmu05323;; mmu05322;; mmu05321(Inflammatory bowel disease ;; mmu05205;; mmu04350;; mmu04920;; mmu05140;; mmu04664;; mmu05170;; mmu04660;; mmu04071;; mmu04621;; mmu04620;; mmu04622;; mmu04625;; mmu04668;; mmu05152;; mmu04640;; mmu04061;; mmu04217;; mmu04210;; mmu05133;; mmu04064;; mmu05014(Amyotrophic lateral sclerosis ;; mmu05134;; mmu05143;; mmu05414(Dilated card…	Type I diabetes mellitus;;IL-17 signaling pathway;;Prion diseases;;Rheumatoid arthritis;;Systemic lupus erythematosus;;IBD);;Proteoglycans in cancer;;TGF-beta signaling pathway;;Adipocytokine signaling pathway;;Leishmaniasis;;Fc epsilon RI signaling pathway;;Human immunodeficiency virus 1 infection;;T cell receptor signaling pathway;;Sphingolipid signaling pathway;;NOD-like receptor signaling pat…
ENSMUSG00000070436	Serpinh1	serine (or cysteine) peptidase inhibitor, clade H, member 1 [Source:MGI Symbol;Acc:MGI:88283]	4.00798	2.00288	1.76e-20	2.1e-18	yes	up	116.53	216.19	164.41	18.14	20.64	25.62	165.71	21.4667	K09501	SERPINH1, HSP47	------	------
ENSMUSG00000049988	Lrrc25	leucine rich repeat containing 25 [Source:MGI Symbol;Acc:MGI:2445284]	3.09843	1.63154	1.8e-20	2.13e-18	yes	up	57.93	63.54	51.08	7.81	8.34	12.62	57.5167	9.59	------	------	------	------
ENSMUSG00000000056	Narf	nuclear prelamin A recognition factor [Source:MGI Symbol;Acc:MGI:1914858]	0.216183	-2.20967	1.93e-20	2.27e-18	yes	down	10.21	12.66	13.48	30.02	19.33	40.15	12.1167	29.8333	------	------	------	------
ENSMUSG00000037580	Gch1	GTP cyclohydrolase 1 [Source:MGI Symbol;Acc:MGI:95675]	0.193975	-2.36606	2.12e-20	2.48e-18	yes	down	12.39	12.16	12.54	32.6	19.52	48.92	12.3633	33.68	K01495	GCH1, folE	mmu00790	Folate biosynthesis
ENSMUSG00000099519	Gm29253	predicted gene 29253 [Source:MGI Symbol;Acc:MGI:5579959]	0.0276064	-5.17885	2.24e-20	2.6e-18	yes	down	0.13	0.07	0	1.44	1.07	1.06	0.0666667	1.19	------	------	------	------
ENSMUSG00000027220	Syt13	synaptotagmin XIII [Source:MGI Symbol;Acc:MGI:1933945]	8.14995	3.02679	2.41e-20	2.78e-18	yes	up	9.29	7.88	4.42	0.36	0.4	0.64	7.19667	0.466667	K19913	SYT13	------	------
ENSMUSG00000018983	E2f2	E2F transcription factor 2 [Source:MGI Symbol;Acc:MGI:1096341]	0.165248	-2.59729	2.52e-20	2.89e-18	yes	down	14.09	24.29	25.37	69.23	42.69	83.28	21.25	65.0667	K09389	E2F2	mmu05200;; mmu05224;; mmu05225;; mmu05222;; mmu05223;; mmu05206;; mmu05226;; mmu04218;; mmu05219;; mmu05218;; mmu05212;; mmu05215;; mmu05214;; mmu05220;; mmu04934;; mmu05167;; mmu05166;; mmu05161;; mmu05160;; mmu05163;; mmu05169;; mmu04110;; mmu01522	Pathways in cancer;;Breast cancer;;Hepatocellular carcinoma;;Small cell lung cancer;;Non-small cell lung cancer;;MicroRNAs in cancer;;Gastric cancer;;Cellular senescence;;Bladder cancer;;Melanoma;;Pancreatic cancer;;Prostate cancer;;Glioma;;Chronic myeloid leukemia;;Cushing syndrome;;Kaposi sarcoma-associated herpesvirus infection;;Human T-cell leukemia virus 1 infection;;Hepatitis B;;Hepatitis C…
ENSMUSG00000017754	Pltp	phospholipid transfer protein [Source:MGI Symbol;Acc:MGI:103151]	3.21139	1.6832	2.94e-20	3.36e-18	yes	up	79.21	78.5	67.03	9.65	14.06	12.48	74.9133	12.0633	K08761	PLTP	mmu04979;; mmu03320	Cholesterol metabolism;;PPAR signaling pathway
ENSMUSG00000060591	Ifitm2	interferon induced transmembrane protein 2 [Source:MGI Symbol;Acc:MGI:1933382]	2.38593	1.25455	3.11e-20	3.53e-18	yes	up	1019.55	906.53	866.16	180.61	197.98	223.49	930.747	200.693	------	------	------	------
ENSMUSG00000027333	Smox	spermine oxidase [Source:MGI Symbol;Acc:MGI:2445356]	0.233744	-2.097	3.15e-20	3.55e-18	yes	down	26.25	42.86	37.97	86.39	60.89	102.66	35.6933	83.3133	K12259	SMOX, PAO5	mmu00410;; mmu00330	beta-Alanine metabolism;;Arginine and proline metabolism
ENSMUSG00000047446	Arl4a	ADP-ribosylation factor-like 4A [Source:MGI Symbol;Acc:MGI:99437]	0.258351	-1.95259	3.66e-20	4.11e-18	yes	down	14.71	12.03	13.61	19.8	17.34	37.73	13.45	24.9567	K07945	ARL4	------	------
ENSMUSG00000042066	Tmcc2	transmembrane and coiled-coil domains 2 [Source:MGI Symbol;Acc:MGI:1916125]	0.106993	-3.22441	3.85e-20	4.29e-18	yes	down	23.03	52.07	67.65	240.78	134.91	332.6	47.5833	236.097	------	------	------	------
ENSMUSG00000035352	Ccl12	chemokine (C-C motif) ligand 12 [Source:MGI Symbol;Acc:MGI:108224]	28.7771	4.84685	6.06e-20	6.69e-18	yes	up	46.5	41.69	35.77	0.61	0	1.51	41.32	0.706667	K14624	CCL2, MCP1	mmu05164;; mmu04657;; mmu05163;; mmu04621;; mmu05144;; mmu04668;; mmu05135;; mmu05142(Chagas disease ;; mmu04062;; mmu04061;; mmu04060;; mmu04933;; mmu05418;; mmu05168;; mmu05323	Influenza A;;IL-17 signaling pathway;;Human cytomegalovirus infection;;NOD-like receptor signaling pathway;;Malaria;;TNF signaling pathway;;Yersinia infection;;American trypanosomiasis);;Chemokine signaling pathway;;Viral protein interaction with cytokine and cytokine receptor;;Cytokine-cytokine receptor interaction;;AGE-RAGE signaling pathway in diabetic complications;;Fluid shear stress and ath…
ENSMUSG00000040026	Saa3	serum amyloid A 3 [Source:MGI Symbol;Acc:MGI:98223]	1040.32	10.0228	6.07e-20	6.69e-18	yes	up	9699.72	4724.48	4417.78	6.71	0.68	1.27	6280.66	2.88667	K17310	SAA	------	------
ENSMUSG00000018566	Slc2a4	solute carrier family 2 (facilitated glucose transporter), member 4 [Source:MGI Symbol;Acc:MGI:95758]	0.0819177	-3.60968	6.48e-20	7.1e-18	yes	down	0.41	1.22	1.18	6.02	3.36	7.24	0.936667	5.54	K07191	SLC2A4, GLUT4	mmu04910;; mmu04152;; mmu04920;; mmu04068;; mmu04931;; mmu04930	Insulin signaling pathway;;AMPK signaling pathway;;Adipocytokine signaling pathway;;FoxO signaling pathway;;Insulin resistance;;Type II diabetes mellitus
ENSMUSG00000105504	Gbp5	guanylate binding protein 5 [Source:MGI Symbol;Acc:MGI:2429943]	3.51076	1.81178	6.56e-20	7.15e-18	yes	up	64.44	70.33	46.11	6.71	9.73	10.76	60.2933	9.06667	K20898	GBP5	mmu04621	NOD-like receptor signaling pathway
ENSMUSG00000042436	Mfap4	microfibrillar-associated protein 4 [Source:MGI Symbol;Acc:MGI:1342276]	0.220663	-2.18009	7.59e-20	8.22e-18	yes	down	3.2	3.99	3.97	6.97	10.19	9.31	3.72	8.82333	K25409	MFAP4	------	------
ENSMUSG00000079343	C1s2	complement component 1, s subcomponent 2 [Source:MGI Symbol;Acc:MGI:3644269]	3.09487	1.62988	8.26e-20	8.9e-18	yes	up	24	28.36	23.62	3.17	4.49	5.23	25.3267	4.29667	K01331	C1S	mmu04610;; mmu05322;; mmu05150;; mmu05133	Complement and coagulation cascades;;Systemic lupus erythematosus;;Staphylococcus aureus infection;;Pertussis
ENSMUSG00000020309	Chac2	ChaC, cation transport regulator 2 [Source:MGI Symbol;Acc:MGI:1915294]	0.115059	-3.11956	9.47e-20	1.02e-17	yes	down	5.5	11.17	11.71	43.69	23.32	61.54	9.46	42.85	K07232	CHAC, chaC	mmu00480	Glutathione metabolism
ENSMUSG00000048078	Tenm4	teneurin transmembrane protein 4 [Source:MGI Symbol;Acc:MGI:2447063]	0.135932	-2.87904	1.08e-19	1.15e-17	yes	down	0.27	0.55	0.22	1.32	1.41	1.64	0.346667	1.45667	K24473	TENM, ODZ	------	------
ENSMUSG00000020057	Dram1	DNA-damage regulated autophagy modulator 1 [Source:MGI Symbol;Acc:MGI:1918962]	2.85889	1.51546	1.15e-19	1.22e-17	yes	up	34.76	47.21	39.07	6.02	7.17	8.99	40.3467	7.39333	K21955	DRAM1	------	------
ENSMUSG00000045730	Adrb2	adrenergic receptor, beta 2 [Source:MGI Symbol;Acc:MGI:87938]	0.362858	-1.46252	1.17e-19	1.23e-17	yes	down	11.7	10.97	11.63	15.8	15.72	17.56	11.4333	16.36	K04142	ADRB2	mmu04970;; mmu04024;; mmu04022;; mmu04020;; mmu04261;; mmu04923;; mmu04080;; mmu04924	Salivary secretion;;cAMP signaling pathway;;cGMP-PKG signaling pathway;;Calcium signaling pathway;;Adrenergic signaling in cardiomyocytes;;Regulation of lipolysis in adipocytes;;Neuroactive ligand-receptor interaction;;Renin secretion
ENSMUSG00000062593	Gm49339	predicted gene, 49339 [Source:MGI Symbol;Acc:MGI:6121530]	6.04643	2.59608	1.17e-19	1.23e-17	yes	up	69.53	53.74	62.61	2.83	5.26	8.69	61.96	5.59333	K06512	LILR, CD85	mmu04380;; mmu04662	Osteoclast differentiation;;B cell receptor signaling pathway
ENSMUSG00000040557	Mettl27	methyltransferase like 27 [Source:MGI Symbol;Acc:MGI:1933146]	0.158297	-2.6593	1.21e-19	1.26e-17	yes	down	2.56	3.67	2.56	10.19	7.32	17.87	2.93	11.7933	K24419	METTL27	------	------
ENSMUSG00000042599	Kdm7a	lysine (K)-specific demethylase 7A [Source:MGI Symbol;Acc:MGI:2443388]	0.353373	-1.50074	1.63e-19	1.69e-17	yes	down	10.74	9.57	10.75	14.07	12.24	19.3	10.3533	15.2033	K11445	KDM7A, JHDM1D	------	------
ENSMUSG00000052270	Fpr2	formyl peptide receptor 2 [Source:MGI Symbol;Acc:MGI:1278319]	4.1226	2.04356	1.95e-19	2.02e-17	yes	up	102.95	86.72	78.52	7.53	10.6	16.41	89.3967	11.5133	K04173	FPRL	mmu05150;; mmu04080	Staphylococcus aureus infection;;Neuroactive ligand-receptor interaction
ENSMUSG00000031698	Mylk3	myosin light chain kinase 3 [Source:MGI Symbol;Acc:MGI:2443063]	0.129364	-2.95049	2.09e-19	2.15e-17	yes	down	2.54	5.88	11.15	36.68	21.46	38.6	6.52333	32.2467	K00907	MYLK	mmu04971;; mmu04510;; mmu04022;; mmu04020;; mmu04611;; mmu04371;; mmu04810;; mmu04921;; mmu04270	Gastric acid secretion;;Focal adhesion;;cGMP-PKG signaling pathway;;Calcium signaling pathway;;Platelet activation;;Apelin signaling pathway;;Regulation of actin cytoskeleton;;Oxytocin signaling pathway;;Vascular smooth muscle contraction
ENSMUSG00000028716	Pdzk1ip1	PDZK1 interacting protein 1 [Source:MGI Symbol;Acc:MGI:1914432]	0.114468	-3.12699	2.41e-19	2.46e-17	yes	down	10.94	20.67	19.16	78.47	38.03	123.49	16.9233	79.9967	------	------	------	------
ENSMUSG00000025498	Irf7	interferon regulatory factor 7 [Source:MGI Symbol;Acc:MGI:1859212]	3.7683	1.91391	2.65e-19	2.69e-17	yes	up	395.29	444.44	382.36	37.03	54.12	85.51	407.363	58.8867	K09447	IRF7	mmu05164;; mmu05167;; mmu04622;; mmu05161;; mmu05160;; mmu05162;; mmu04621;; mmu04620;; mmu04623;; mmu05203;; mmu05169;; mmu05168	Influenza A;;Kaposi sarcoma-associated herpesvirus infection;;RIG-I-like receptor signaling pathway;;Hepatitis B;;Hepatitis C;;Measles;;NOD-like receptor signaling pathway;;Toll-like receptor signaling pathway;;Cytosolic DNA-sensing pathway;;Viral carcinogenesis;;Epstein-Barr virus infection;;Herpes simplex virus 1 infection
ENSMUSG00000031950	Gabarapl2	gamma-aminobutyric acid (GABA) A receptor-associated protein-like 2 [Source:MGI Symbol;Acc:MGI:1890602]	0.406458	-1.29882	3.64e-19	3.68e-17	yes	down	39.33	43.11	38.86	52.1	45.56	64.16	40.4333	53.94	K08341	GABARAP, ATG8, LC3	mmu04137;; mmu04136;; mmu04621;; mmu04140;; mmu04727;; mmu04068	Mitophagy - animal;;Autophagy - other;;NOD-like receptor signaling pathway;;Autophagy - animal;;GABAergic synapse;;FoxO signaling pathway
ENSMUSG00000033307	Mif	macrophage migration inhibitory factor (glycosylation-inhibiting factor) [Source:MGI Symbol;Acc:MGI:96982]	3.39025	1.76139	4.16e-19	4.18e-17	yes	up	1295.59	1147.24	991.39	150.71	136.94	234.82	1144.74	174.157	K07253	MIF	mmu00360;; mmu00350	Phenylalanine metabolism;;Tyrosine metabolism
ENSMUSG00000025702	Marchf8	membrane associated ring-CH-type finger 8 [Source:MGI Symbol;Acc:MGI:1919029]	0.20611	-2.27851	4.69e-19	4.69e-17	yes	down	22.18	27.41	27.09	110.13	66.53	138.2	25.56	104.953	K10656	MARCH1_8	------	------
ENSMUSG00000041827	Oasl1	2'-5' oligoadenylate synthetase-like 1 [Source:MGI Symbol;Acc:MGI:2180849]	5.90284	2.56141	5.12e-19	5.1e-17	yes	up	104.34	83.69	56.88	5.67	5.7	12.02	81.6367	7.79667	K14608	OASL	mmu05165	Human papillomavirus infection
ENSMUSG00000027075	Slc43a1	solute carrier family 43, member 1 [Source:MGI Symbol;Acc:MGI:1931352]	0.120694	-3.05058	5.17e-19	5.12e-17	yes	down	7.08	15.94	17.54	61.02	34.35	90.19	13.52	61.8533	K08228	SLC43A1	------	------
ENSMUSG00000030083	Abtb1	ankyrin repeat and BTB (POZ) domain containing 1 [Source:MGI Symbol;Acc:MGI:1933148]	0.324849	-1.62216	5.41e-19	5.33e-17	yes	down	25.49	24.64	22.78	41.03	30.31	55.56	24.3033	42.3	K10520	ABTB1, BPOZ	------	------
ENSMUSG00000027962	Vcam1	vascular cell adhesion molecule 1 [Source:MGI Symbol;Acc:MGI:98926]	0.326439	-1.61512	5.51e-19	5.4e-17	yes	down	151.93	153.65	112.59	169.68	250.54	241.8	139.39	220.673	K06527	VCAM1, CD106	mmu04670;; mmu05144;; mmu05143;; mmu04668;; mmu04514(Cell adhesion molecules ;; mmu04064;; mmu05418;; mmu04933	Leukocyte transendothelial migration;;Malaria;;African trypanosomiasis;;TNF signaling pathway;;CAMs);;NF-kappa B signaling pathway;;Fluid shear stress and atherosclerosis;;AGE-RAGE signaling pathway in diabetic complications
ENSMUSG00000028436	Dcaf12	DDB1 and CUL4 associated factor 12 [Source:MGI Symbol;Acc:MGI:1916220]	0.327271	-1.61144	5.71e-19	5.56e-17	yes	down	23.91	33.51	29.99	44.3	37.36	58.04	29.1367	46.5667	K11803	DCAF12	------	------
ENSMUSG00000049130	C5ar1	complement component 5a receptor 1 [Source:MGI Symbol;Acc:MGI:88232]	3.85314	1.94604	5.97e-19	5.79e-17	yes	up	21.6	21.41	17.5	2	3.46	2.96	20.17	2.80667	K04010	C5AR1, CD88	mmu05150;; mmu04610;; mmu04080	Staphylococcus aureus infection;;Complement and coagulation cascades;;Neuroactive ligand-receptor interaction
ENSMUSG00000037736	Limch1	LIM and calponin homology domains 1 [Source:MGI Symbol;Acc:MGI:1924819]	0.2969	-1.75195	6.99e-19	6.75e-17	yes	down	3.49	6.06	5.87	6.27	7.35	8.74	5.14	7.45333	K24422	LIMCH1	------	------
ENSMUSG00000042474	Fcmr	Fc fragment of IgM receptor [Source:MGI Symbol;Acc:MGI:1916419]	0.370712	-1.43163	7.3e-19	7.02e-17	yes	down	49.71	64.16	60.52	77.64	82.82	78.17	58.13	79.5433	------	------	------	------
ENSMUSG00000020990	Cdkl1	cyclin-dependent kinase-like 1 (CDC2-related kinase) [Source:MGI Symbol;Acc:MGI:1918341]	0.114879	-3.12181	7.79e-19	7.45e-17	yes	down	2.16	1.86	2.48	6.31	3.61	10.66	2.16667	6.86	K08824	CDKL	------	------
ENSMUSG00000020423	Btg2	BTG anti-proliferation factor 2 [Source:MGI Symbol;Acc:MGI:108384]	0.340747	-1.55323	1.09e-18	1.04e-16	yes	down	34.99	36.07	34.79	56.36	41.48	63.89	35.2833	53.91	K14443	TOB	mmu03018	RNA degradation
ENSMUSG00000079597	Cstdc4	cystatin domain containing 4 [Source:MGI Symbol;Acc:MGI:3645124]	26.9911	4.75441	1.13e-18	1.07e-16	yes	up	127.18	54.69	78.96	0.63	1.48	2.37	86.9433	1.49333	------	------	------	------
ENSMUSG00000045410	Akr1e1	aldo-keto reductase family 1, member E1 [Source:MGI Symbol;Acc:MGI:1914758]	9.31707	3.21988	1.28e-18	1.2e-16	yes	up	3.32	6.63	2.5	0.18	0.45	0.19	4.15	0.273333	K13981	AKR1E2, AKR1CL2	------	------
ENSMUSG00000050157	Gm867	predicted gene 867 [Source:MGI Symbol;Acc:MGI:2685713]	0.0578999	-4.1103	1.28e-18	1.2e-16	yes	down	0.48	1.47	1.1	14.53	5.66	13.39	1.01667	11.1933	------	------	------	------
ENSMUSG00000021186	Fbln5	fibulin 5 [Source:MGI Symbol;Acc:MGI:1346091]	0.103898	-3.26676	1.64e-18	1.53e-16	yes	down	2.36	7.63	9.64	26.37	25.13	39.07	6.54333	30.19	K17340	FBLN5	------	------
ENSMUSG00000036352	Ubac1	ubiquitin associated domain containing 1 [Source:MGI Symbol;Acc:MGI:1920995]	0.192907	-2.37402	1.66e-18	1.54e-16	yes	down	38.1	57.8	59.34	155.34	93.99	195.65	51.7467	148.327	------	------	------	------
ENSMUSG00000030681	Mvp	major vault protein [Source:MGI Symbol;Acc:MGI:1925638]	2.59029	1.37311	1.76e-18	1.63e-16	yes	up	73.78	86.74	62.92	12.62	14.55	17.94	74.48	15.0367	K17266	MVP	------	------
ENSMUSG00000020577	Tspan13	tetraspanin 13 [Source:MGI Symbol;Acc:MGI:1913359]	0.432528	-1.20913	1.84e-18	1.7e-16	yes	down	42.01	42.07	41.7	45.54	44.92	58.97	41.9267	49.81	K17356	TSPAN13_31	------	------
ENSMUSG00000036687	Tmem184a	transmembrane protein 184a [Source:MGI Symbol;Acc:MGI:2385897]	0.096103	-3.37928	1.92e-18	1.76e-16	yes	down	0.3	1.8	0.81	4.28	5.3	5.33	0.97	4.97	------	------	------	------
ENSMUSG00000039396	Neil3	nei like 3 (E. coli) [Source:MGI Symbol;Acc:MGI:2384588]	0.241319	-2.05099	1.93e-18	1.76e-16	yes	down	7.2	8.71	9.69	21.77	11.5	23.53	8.53333	18.9333	K10569	NEIL3	mmu03410	Base excision repair
ENSMUSG00000046080	Clec9a	C-type lectin domain family 9, member a [Source:MGI Symbol;Acc:MGI:2444608]	0.180371	-2.47096	2.23e-18	2.02e-16	yes	down	1.02	2.06	1.47	4.65	6.66	4.1	1.51667	5.13667	K17515	CLEC9A, CD370	------	------
ENSMUSG00000037124	Trim58	tripartite motif-containing 58 [Source:MGI Symbol;Acc:MGI:2684862]	0.12464	-3.00416	2.42e-18	2.18e-16	yes	down	2.83	4.02	5.14	18	8.3	24.5	3.99667	16.9333	K12027	TRIM58	------	------
ENSMUSG00000021676	Iqgap2	IQ motif containing GTPase activating protein 2 [Source:MGI Symbol;Acc:MGI:2449975]	0.325097	-1.62106	2.48e-18	2.23e-16	yes	down	11.33	7.39	7.11	37.09	23.92	31.36	8.61	30.79	K05767	IQGAP2_3	mmu04810	Regulation of actin cytoskeleton
ENSMUSG00000049037	Clec4a1	C-type lectin domain family 4, member a1 [Source:MGI Symbol;Acc:MGI:3036291]	2.77467	1.47232	2.49e-18	2.23e-16	yes	up	82.75	98.69	79.3	12.99	14.82	21.54	86.9133	16.45	K10057	CLEC4A, CD367	------	------
ENSMUSG00000032966	Fkbp1a	FK506 binding protein 1a [Source:MGI Symbol;Acc:MGI:95541]	2.26381	1.17875	2.5e-18	2.23e-16	yes	up	124.11	141	125.07	26.37	30.25	32.52	130.06	29.7133	K09568	FKBP1	------	------
ENSMUSG00000008226	Scrn3	secernin 3 [Source:MGI Symbol;Acc:MGI:1921866]	0.147483	-2.76138	2.57e-18	2.28e-16	yes	down	3.08	2.99	2.61	9.94	4.39	13.13	2.89333	9.15333	K14358	SCRN	------	------
ENSMUSG00000026390	Marco	macrophage receptor with collagenous structure [Source:MGI Symbol;Acc:MGI:1309998]	3.64092	1.8643	2.77e-18	2.44e-16	yes	up	957.66	1028.94	1073.32	89.55	170.44	150.71	1019.97	136.9	K13884	MARCO	mmu04145	Phagosome
ENSMUSG00000053175	Bcl3	B cell leukemia/lymphoma 3 [Source:MGI Symbol;Acc:MGI:88140]	2.95511	1.56321	3.66e-18	3.2e-16	yes	up	62.18	65.75	48.01	9.74	10.39	11.36	58.6467	10.4967	K09258	BCL3	mmu04625;; mmu04668	C-type lectin receptor signaling pathway;;TNF signaling pathway
ENSMUSG00000005161	Prdx2	peroxiredoxin 2 [Source:MGI Symbol;Acc:MGI:109486]	0.200435	-2.31879	3.67e-18	3.2e-16	yes	down	138.83	197.85	222.46	626.56	337.27	705.92	186.38	556.583	K03386	PRDX2_4, ahpC	------	------
ENSMUSG00000021118	Plek2	pleckstrin 2 [Source:MGI Symbol;Acc:MGI:1351466]	0.0801365	-3.6414	3.68e-18	3.2e-16	yes	down	0.54	1.18	1.18	8.15	3.57	6.82	0.966667	6.18	K19993	PLEK	------	------
ENSMUSG00000030737	Slco2b1	solute carrier organic anion transporter family, member 2b1 [Source:MGI Symbol;Acc:MGI:1351872]	0.27676	-1.85329	3.9e-18	3.38e-16	yes	down	5.35	9.46	7.8	12.88	14.16	16.61	7.53667	14.55	K14352	SLCO2B	------	------
ENSMUSG00000004552	Ctse	cathepsin E [Source:MGI Symbol;Acc:MGI:107361]	0.184058	-2.44177	4.06e-18	3.5e-16	yes	down	80.83	125.11	132.67	331.13	183.7	452.8	112.87	322.543	K01382	CTSE	mmu04142	Lysosome
ENSMUSG00000025573	6030468B19Rik	RIKEN cDNA 6030468B19 gene [Source:MGI Symbol;Acc:MGI:1924977]	0.0596103	-4.06829	4.46e-18	3.83e-16	yes	down	0.97	1.89	1.77	17.26	4.96	17.96	1.54333	13.3933	------	------	------	------
ENSMUSG00000024644	Cndp2	CNDP dipeptidase 2 (metallopeptidase M20 family) [Source:MGI Symbol;Acc:MGI:1913304]	2.63366	1.39707	4.78e-18	4.08e-16	yes	up	162.44	169.41	130.96	25.27	26.65	40.34	154.27	30.7533	K08660	CNDP2	mmu00410;; mmu00340;; mmu00330	beta-Alanine metabolism;;Histidine metabolism;;Arginine and proline metabolism
ENSMUSG00000034449	Dhrs11	dehydrogenase/reductase (SDR family) member 11 [Source:MGI Symbol;Acc:MGI:2652816]	0.148046	-2.75588	4.86e-18	4.14e-16	yes	down	16.35	28.61	36.3	96.19	58.6	138.15	27.0867	97.6467	K22970	DHRS11	mmu00140	Steroid hormone biosynthesis
ENSMUSG00000033685	Ucp2	uncoupling protein 2 (mitochondrial, proton carrier) [Source:MGI Symbol;Acc:MGI:109354]	0.387754	-1.36679	5.02e-18	4.25e-16	yes	down	554.56	519.45	466.64	482.09	483.87	916.58	513.55	627.513	K15103	UCP2_3, SLC25A8_9	------	------
ENSMUSG00000035356	Nfkbiz	nuclear factor of kappa light polypeptide gene enhancer in B cells inhibitor, zeta [Source:MGI Symbol;Acc:MGI:1931595]	4.64731	2.2164	6.4e-18	5.4e-16	yes	up	33.95	23.29	20.9	2.06	3.74	3.09	26.0467	2.96333	K14242	NFKBIZ	mmu05202	Transcriptional misregulation in cancer
ENSMUSG00000040435	Ppp1r15a	protein phosphatase 1, regulatory subunit 15A [Source:MGI Symbol;Acc:MGI:1927072]	0.213178	-2.22987	7.32e-18	6.15e-16	yes	down	39.05	42.37	51.25	127.17	68.83	167.55	44.2233	121.183	K14019	PPP1R15A, GADD34	mmu04141	Protein processing in endoplasmic reticulum
ENSMUSG00000037872	Ackr1	atypical chemokine receptor 1 (Duffy blood group) [Source:MGI Symbol;Acc:MGI:1097689]	0.109877	-3.18604	8.01e-18	6.7e-16	yes	down	2.9	2.28	4.09	15.23	7.77	21.65	3.09	14.8833	K06574	ACKR1, DARC, CD234	mmu05144	Malaria
ENSMUSG00000030695	Aldoa	aldolase A, fructose-bisphosphate [Source:MGI Symbol;Acc:MGI:87994]	2.40783	1.26773	8.56e-18	7.13e-16	yes	up	647.11	725.43	547.72	121.32	123.76	172.66	640.087	139.247	K01623	ALDO	mmu00030;; mmu00051;; mmu04066;; mmu00010	Pentose phosphate pathway;;Fructose and mannose metabolism;;HIF-1 signaling pathway;;Glycolysis / Gluconeogenesis
ENSMUSG00000024164	C3	complement component 3 [Source:MGI Symbol;Acc:MGI:88227]	2.71535	1.44114	9.62e-18	7.98e-16	yes	up	761.86	972.85	806.86	150.34	216.68	173.11	847.19	180.043	K03990	C3	mmu05167;; mmu05322;; mmu05203;; mmu05150;; mmu05142(Chagas disease ;; mmu05152;; mmu05140;; mmu04610;; mmu05134;; mmu05133;; mmu04145;; mmu04080;; mmu05168	Kaposi sarcoma-associated herpesvirus infection;;Systemic lupus erythematosus;;Viral carcinogenesis;;Staphylococcus aureus infection;;American trypanosomiasis);;Tuberculosis;;Leishmaniasis;;Complement and coagulation cascades;;Legionellosis;;Pertussis;;Phagosome;;Neuroactive ligand-receptor interaction;;Herpes simplex virus 1 infection
ENSMUSG00000025479	Cyp2e1	cytochrome P450, family 2, subfamily e, polypeptide 1 [Source:MGI Symbol;Acc:MGI:88607]	0.0255458	-5.29077	1.15e-17	9.46e-16	yes	down	0.29	0.04	0.2	2.03	1.85	5.66	0.176667	3.18	K07415	CYP2E1	mmu00980;; mmu00982;; mmu00983;; mmu00140;; mmu05204;; mmu00590;; mmu00591;; mmu04932(Non-alcoholic fatty liver disease	Metabolism of xenobiotics by cytochrome P450;;Drug metabolism - cytochrome P450;;Drug metabolism - other enzymes;;Steroid hormone biosynthesis;;Chemical carcinogenesis;;Arachidonic acid metabolism;;Linoleic acid metabolism;;NAFLD)
ENSMUSG00000062070	Pgk1	phosphoglycerate kinase 1 [Source:MGI Symbol;Acc:MGI:97555]	2.61418	1.38636	1.16e-17	9.52e-16	yes	up	334.31	374.9	296.57	54.86	58.2	89.4	335.26	67.4867	K00927	PGK, pgk	mmu04066;; mmu00010	HIF-1 signaling pathway;;Glycolysis / Gluconeogenesis
ENSMUSG00000082101	Slfn14	schlafen 14 [Source:MGI Symbol;Acc:MGI:2684866]	0.113714	-3.13652	1.29e-17	1.06e-15	yes	down	2.53	6.95	7.9	26.86	15.98	37.79	5.79333	26.8767	K24445	SLFN14	------	------
ENSMUSG00000006205	Htra1	HtrA serine peptidase 1 [Source:MGI Symbol;Acc:MGI:1929076]	2.91602	1.544	1.55e-17	1.27e-15	yes	up	144.3	132.03	99.46	21.71	27.26	28.28	125.263	25.75	K08784	HTRA1, PRSS11	------	------
ENSMUSG00000030560	Ctsc	cathepsin C [Source:MGI Symbol;Acc:MGI:109553]	3.16782	1.66349	1.56e-17	1.27e-15	yes	up	226.16	382.43	316.93	41.23	52.09	56.48	308.507	49.9333	K01275	CTSC	mmu04142;; mmu04210	Lysosome;;Apoptosis
ENSMUSG00000020089	Ppa1	pyrophosphatase (inorganic) 1 [Source:MGI Symbol;Acc:MGI:97831]	3.22172	1.68783	1.65e-17	1.34e-15	yes	up	127.94	130.43	117.37	16.28	15.89	29.51	125.247	20.56	K01507	ppa	mmu00190	Oxidative phosphorylation
ENSMUSG00000032690	Oas2	2'-5' oligoadenylate synthetase 2 [Source:MGI Symbol;Acc:MGI:2180852]	3.90461	1.96518	1.82e-17	1.47e-15	yes	up	22.78	30.72	26.96	2.88	4.6	5.01	26.82	4.16333	K14216	OAS	mmu05164;; mmu05160;; mmu05162;; mmu04621;; mmu05169;; mmu05168	Influenza A;;Hepatitis C;;Measles;;NOD-like receptor signaling pathway;;Epstein-Barr virus infection;;Herpes simplex virus 1 infection
ENSMUSG00000085873	Ttc39aos1	Ttc39a opposite strand RNA 1 [Source:MGI Symbol;Acc:MGI:3651956]	0.0786266	-3.66884	1.92e-17	1.54e-15	yes	down	0.32	1.54	1.75	9.6	6.85	8.89	1.20333	8.44667	------	------	------	------
ENSMUSG00000059089	Fcgr4	Fc receptor, IgG, low affinity IV [Source:MGI Symbol;Acc:MGI:2179523]	4.09194	2.03278	1.96e-17	1.56e-15	yes	up	173.35	148.08	110.84	12.43	16.75	26.87	144.09	18.6833	K06463	FCGR3, CD16	mmu04666;; mmu04380;; mmu05150;; mmu04650;; mmu05152;; mmu05140;; mmu04145;; mmu05322	Fc gamma R-mediated phagocytosis;;Osteoclast differentiation;;Staphylococcus aureus infection;;Natural killer cell mediated cytotoxicity;;Tuberculosis;;Leishmaniasis;;Phagosome;;Systemic lupus erythematosus
ENSMUSG00000023572	Ccndbp1	cyclin D-type binding-protein 1 [Source:MGI Symbol;Acc:MGI:109595]	0.41676	-1.26271	1.97e-17	1.56e-15	yes	down	42.37	47.65	48.76	54.4	50.2	66.45	46.26	57.0167	K21626	CCNDBP1, DIP1, GCIP	------	------
ENSMUSG00000026571	Dcaf6	DDB1 and CUL4 associated factor 6 [Source:MGI Symbol;Acc:MGI:1921356]	0.376501	-1.40928	2.32e-17	1.84e-15	yes	down	13.77	11.92	10.81	17.18	14.66	23.08	12.1667	18.3067	K11795	DCAF6, IQWD1, NRIP, ARCAP	------	------
ENSMUSG00000001773	Folh1	folate hydrolase 1 [Source:MGI Symbol;Acc:MGI:1858193]	5.68867	2.50809	2.34e-17	1.85e-15	yes	up	7.13	7.99	6.16	0.44	0.88	0.69	7.09333	0.67	K14592	FOLH1, GCPII	mmu00250;; mmu04977	Alanine, aspartate and glutamate metabolism;;Vitamin digestion and absorption
ENSMUSG00000031170	Slc38a5	solute carrier family 38, member 5 [Source:MGI Symbol;Acc:MGI:2148066]	0.11459	-3.12544	2.49e-17	1.96e-15	yes	down	3.71	8.15	10.18	36.53	17.8	46.7	7.34667	33.6767	K14992	SLC38A5, SNAT5	mmu04727	GABAergic synapse
ENSMUSG00000020669	Sh3yl1	Sh3 domain YSC-like 1 [Source:MGI Symbol;Acc:MGI:1346118]	0.0768175	-3.70242	2.61e-17	2.04e-15	yes	down	1.35	1.64	2.39	15.38	4.3	17.54	1.79333	12.4067	K20523	SH3YL1	------	------
ENSMUSG00000051727	Kctd14	potassium channel tetramerisation domain containing 14 [Source:MGI Symbol;Acc:MGI:1289222]	0.219405	-2.18833	2.68e-17	2.09e-15	yes	down	2.62	3.36	3.72	8.41	5.52	9.29	3.23333	7.74	K21917	KCTD7_14	------	------
ENSMUSG00000024675	Ms4a4c	membrane-spanning 4-domains, subfamily A, member 4C [Source:MGI Symbol;Acc:MGI:1927656]	3.23341	1.69306	3.09e-17	2.4e-15	yes	up	151.19	168.7	163.76	18.37	13.8	52.32	161.217	28.1633	K22190	MS4A3S	------	------
ENSMUSG00000020593	Lpin1	lipin 1 [Source:MGI Symbol;Acc:MGI:1891340]	0.329095	-1.60343	3.24e-17	2.51e-15	yes	down	3.88	4.35	4.76	5.17	6.23	8.25	4.33	6.55	K15728	LPIN	mmu00564;; mmu04150;; mmu00561	Glycerophospholipid metabolism;;mTOR signaling pathway;;Glycerolipid metabolism
ENSMUSG00000032076	Cadm1	cell adhesion molecule 1 [Source:MGI Symbol;Acc:MGI:1889272]	0.268644	-1.89623	3.63e-17	2.79e-15	yes	down	6.01	9.68	8.4	10.04	11.65	17.1	8.03	12.93	K06781	CADM1, IGSF4, NECL2, TSLC1	mmu04514(Cell adhesion molecules	CAMs)
ENSMUSG00000037788	Vopp1	vesicular, overexpressed in cancer, prosurvival protein 1 [Source:MGI Symbol;Acc:MGI:2141658]	0.241428	-2.05034	3.69e-17	2.83e-15	yes	down	18.2	23.44	25.94	57.94	35.05	91.32	22.5267	61.4367	------	------	------	------
ENSMUSG00000017314	Mpp2	membrane protein, palmitoylated 2 (MAGUK p55 subfamily member 2) [Source:MGI Symbol;Acc:MGI:1858257]	0.11822	-3.08046	3.71e-17	2.84e-15	yes	down	1.06	1.81	2.69	12.08	4.51	12.39	1.85333	9.66	------	------	------	------
ENSMUSG00000045316	Fahd1	fumarylacetoacetate hydrolase domain containing 1 [Source:MGI Symbol;Acc:MGI:1915886]	0.228181	-2.13175	4.23e-17	3.22e-15	yes	down	6.3	8.74	9.07	17.96	12.76	24.67	8.03667	18.4633	K01557	FAHD1	mmu00350	Tyrosine metabolism
ENSMUSG00000064246	Chil1	chitinase-like 1 [Source:MGI Symbol;Acc:MGI:1340899]	3.76295	1.91186	4.55e-17	3.45e-15	yes	up	104.33	127.95	115.01	11.53	11.66	24.57	115.763	15.92	K17523	CHI3L1_2	------	------
ENSMUSG00000035246	Pcyt1b	phosphate cytidylyltransferase 1, choline, beta isoform [Source:MGI Symbol;Acc:MGI:2147987]	0.174317	-2.52021	5.04e-17	3.8e-15	yes	down	1.48	2.33	2.16	6.06	3.39	8.62	1.99	6.02333	K00968	PCYT1	mmu05231;; mmu00440;; mmu00564	Choline metabolism in cancer;;Phosphonate and phosphinate metabolism;;Glycerophospholipid metabolism
ENSMUSG00000042331	Specc1	sperm antigen with calponin homology and coiled-coil domains 1 [Source:MGI Symbol;Acc:MGI:2442356]	0.157735	-2.66443	5.05e-17	3.8e-15	yes	down	6.02	14.18	16.96	52.08	38.7	61.85	12.3867	50.8767	K23028	SPECC1	------	------
ENSMUSG00000043613	Mmp3	matrix metallopeptidase 3 [Source:MGI Symbol;Acc:MGI:97010]	19.4815	4.28403	5.35e-17	4.01e-15	yes	up	7.42	9.56	17.25	0.05	0.46	0.45	11.41	0.32	K01394	MMP3	mmu05323;; mmu05202;; mmu04657;; mmu04668;; mmu05215	Rheumatoid arthritis;;Transcriptional misregulation in cancer;;IL-17 signaling pathway;;TNF signaling pathway;;Prostate cancer
ENSMUSG00000026880	Stom	stomatin [Source:MGI Symbol;Acc:MGI:95403]	0.204521	-2.28968	5.54e-17	4.14e-15	yes	down	30.39	52.51	46.84	111.59	66.5	155.56	43.2467	111.217	K17286	STOM	------	------
ENSMUSG00000004655	Aqp1	aquaporin 1 [Source:MGI Symbol;Acc:MGI:103201]	0.121007	-3.04684	5.68e-17	4.22e-15	yes	down	39.84	88.5	109.87	364.9	175.98	498.28	79.4033	346.387	K09864	AQP1	mmu04964;; mmu04924;; mmu04976	Proximal tubule bicarbonate reclamation;;Renin secretion;;Bile secretion
ENSMUSG00000015947	Fcgr1	Fc receptor, IgG, high affinity I [Source:MGI Symbol;Acc:MGI:95498]	3.5348	1.82163	5.9e-17	4.37e-15	yes	up	28.68	34.42	18.07	2.79	3.14	5.09	27.0567	3.67333	K06498	FCGR1A, CD64	mmu04666;; mmu04380;; mmu05322;; mmu05202;; mmu05150;; mmu05152;; mmu05221;; mmu04145;; mmu04640;; mmu05140	Fc gamma R-mediated phagocytosis;;Osteoclast differentiation;;Systemic lupus erythematosus;;Transcriptional misregulation in cancer;;Staphylococcus aureus infection;;Tuberculosis;;Acute myeloid leukemia;;Phagosome;;Hematopoietic cell lineage;;Leishmaniasis
ENSMUSG00000032126	Hmbs	hydroxymethylbilane synthase [Source:MGI Symbol;Acc:MGI:96112]	0.150648	-2.73075	7.31e-17	5.4e-15	yes	down	70.46	125.91	148.09	474.58	238.16	646.49	114.82	453.077	K01749	hemC, HMBS	mmu00860	Porphyrin and chlorophyll metabolism
ENSMUSG00000042675	Ypel3	yippee like 3 [Source:MGI Symbol;Acc:MGI:1913340]	0.411753	-1.28015	7.56e-17	5.56e-15	yes	down	81.06	68.42	81.77	98.77	92.48	115.58	77.0833	102.277	------	------	------	------
ENSMUSG00000059895	Ptp4a3	protein tyrosine phosphatase 4a3 [Source:MGI Symbol;Acc:MGI:1277098]	0.342243	-1.54691	7.77e-17	5.69e-15	yes	down	95.01	124.2	124.42	146.9	120.87	203.93	114.543	157.233	K18041	PTP4A	------	------
ENSMUSG00000017718	Afmid	arylformamidase [Source:MGI Symbol;Acc:MGI:2448704]	0.286274	-1.80453	8.62e-17	6.29e-15	yes	down	7.59	7.43	6.03	11.84	9.24	14.86	7.01667	11.98	K01432	AFMID	mmu00380;; mmu00630	Tryptophan metabolism;;Glyoxylate and dicarboxylate metabolism
ENSMUSG00000047139	Cd24a	CD24a antigen [Source:MGI Symbol;Acc:MGI:88323]	0.180297	-2.47155	1.02e-16	7.43e-15	yes	down	229.31	304.28	382.54	939.72	470.09	1261.35	305.377	890.387	K06469	CD24	mmu04640	Hematopoietic cell lineage
ENSMUSG00000030956	Fam53b	family with sequence similarity 53, member B [Source:MGI Symbol;Acc:MGI:1925188]	0.328091	-1.60783	1.07e-16	7.75e-15	yes	down	31.67	25.19	29.84	42.03	30.57	50.86	28.9	41.1533	------	------	------	------
ENSMUSG00000028684	Urod	uroporphyrinogen decarboxylase [Source:MGI Symbol;Acc:MGI:98916]	0.202771	-2.30208	1.13e-16	8.16e-15	yes	down	52.98	77.46	83.12	210.42	111.75	243.07	71.1867	188.413	K01599	hemE, UROD	mmu00860	Porphyrin and chlorophyll metabolism
ENSMUSG00000020399	Havcr2	hepatitis A virus cellular receptor 2 [Source:MGI Symbol;Acc:MGI:2159682]	0.213624	-2.22685	1.16e-16	8.33e-15	yes	down	1.61	3.08	1.75	4.08	5.29	6.2	2.14667	5.19	K20414	HAVCR2, CD366	------	------
ENSMUSG00000036241	Ube2r2	ubiquitin-conjugating enzyme E2R 2 [Source:MGI Symbol;Acc:MGI:1914865]	0.420927	-1.24836	1.22e-16	8.73e-15	yes	down	29.08	40.68	32.93	33.56	31.39	57.18	34.23	40.71	K02207	UBE2R, UBC3, CDC34	mmu04120	Ubiquitin mediated proteolysis
ENSMUSG00000028270	Gbp2	guanylate binding protein 2 [Source:MGI Symbol;Acc:MGI:102772]	3.401	1.76596	1.25e-16	8.88e-15	yes	up	108.94	128.65	80.28	11.44	15.77	21.98	105.957	16.3967	K20897	GBP2	mmu04621	NOD-like receptor signaling pathway
ENSMUSG00000026628	Atf3	activating transcription factor 3 [Source:MGI Symbol;Acc:MGI:109384]	5.1393	2.36157	1.25e-16	8.88e-15	yes	up	8.08	10.32	7.03	0.7	0.98	1.21	8.47667	0.963333	K09032	ATF3, LRF1	------	------
ENSMUSG00000024892	Pcx	pyruvate carboxylase [Source:MGI Symbol;Acc:MGI:97520]	0.210467	-2.24833	1.34e-16	9.5e-15	yes	down	2.27	3.18	3.83	13.46	6.47	13.65	3.09333	11.1933	K01958	PC, pyc	mmu00020(Citrate cycle ;; mmu00620	TCA cycle);;Pyruvate metabolism
ENSMUSG00000064373	Selenop	selenoprotein P [Source:MGI Symbol;Acc:MGI:894288]	0.31844	-1.65091	1.44e-16	1.02e-14	yes	down	134.21	148.65	159.17	203.23	294.79	216.65	147.343	238.223	K25753	SELENOP	------	------
ENSMUSG00000000791	Il12rb1	interleukin 12 receptor, beta 1 [Source:MGI Symbol;Acc:MGI:104579]	4.90521	2.29432	1.46e-16	1.03e-14	yes	up	9.49	10.22	7.85	0.56	1.18	1.31	9.18667	1.01667	K05063	IL12RB1, CD212	mmu04658;; mmu04659;; mmu05200;; mmu05321(Inflammatory bowel disease ;; mmu04060;; mmu04630	Th1 and Th2 cell differentiation;;Th17 cell differentiation;;Pathways in cancer;;IBD);;Cytokine-cytokine receptor interaction;;Jak-STAT signaling pathway
ENSMUSG00000026360	Rgs2	regulator of G-protein signaling 2 [Source:MGI Symbol;Acc:MGI:1098271]	0.350755	-1.51146	1.62e-16	1.14e-14	yes	down	14.78	11.18	12.56	13.63	19.69	23.22	12.84	18.8467	K18154	RGS2	mmu04921;; mmu04022;; mmu04740	Oxytocin signaling pathway;;cGMP-PKG signaling pathway;;Olfactory transduction
ENSMUSG00000120878	-	novel transcript	10.0199	3.3248	1.83e-16	1.28e-14	yes	up	148.14	57.89	98.05	3.46	6.27	6.15	101.36	5.29333	------	------	------	------
ENSMUSG00000000804	Usp32	ubiquitin specific peptidase 32 [Source:MGI Symbol;Acc:MGI:2144475]	0.274043	-1.86753	2.51e-16	1.75e-14	yes	down	13.17	14.74	17.3	29.32	20.33	40.99	15.07	30.2133	K11837	USP6_32	------	------
ENSMUSG00000032316	Clk3	CDC-like kinase 3 [Source:MGI Symbol;Acc:MGI:1098670]	0.389885	-1.35888	2.55e-16	1.77e-14	yes	down	54.97	65.1	52.51	75.77	54.83	99.75	57.5267	76.7833	K08823	CLK2_3	------	------
ENSMUSG00000045763	Basp1	brain abundant, membrane attached signal protein 1 [Source:MGI Symbol;Acc:MGI:1917600]	2.70302	1.43457	2.74e-16	1.89e-14	yes	up	53.18	49.17	42.53	8.45	7.82	11.77	48.2933	9.34667	K17272	BASP1	------	------
ENSMUSG00000034006	Slc66a2	solute carrier family 66 member 2 [Source:MGI Symbol;Acc:MGI:1914193]	0.287099	-1.80038	2.8e-16	1.93e-14	yes	down	15.55	19.43	18.35	31.31	22.23	43.01	17.7767	32.1833	K23679	PQLC1, SLC66A2	------	------
ENSMUSG00000059108	Ifitm6	interferon induced transmembrane protein 6 [Source:MGI Symbol;Acc:MGI:2686976]	2.85481	1.51339	2.81e-16	1.93e-14	yes	up	216.64	249.65	243.26	34.92	36.19	58.44	236.517	43.1833	------	------	------	------
ENSMUSG00000002222	Rmnd5a	required for meiotic nuclear division 5 homolog A [Source:MGI Symbol;Acc:MGI:1915727]	0.488363	-1.03397	3.03e-16	2.07e-14	yes	down	27.86	27.55	27.09	26.25	28.5	36.87	27.5	30.54	K23333	RMND5	------	------
ENSMUSG00000030142	Clec4e	C-type lectin domain family 4, member e [Source:MGI Symbol;Acc:MGI:1861232]	5.99242	2.58314	3.03e-16	2.07e-14	yes	up	13.39	22.41	18.8	1.42	0.85	2.9	18.2	1.72333	K10059	CLEC4E, MINCLE	mmu04625;; mmu05152	C-type lectin receptor signaling pathway;;Tuberculosis
ENSMUSG00000030447	Cyfip1	cytoplasmic FMR1 interacting protein 1 [Source:MGI Symbol;Acc:MGI:1338801]	2.17271	1.11949	3.07e-16	2.08e-14	yes	up	48.79	53.16	43.17	8.54	9.13	13.01	48.3733	10.2267	K05749	CYFIP	mmu04810;; mmu05132	Regulation of actin cytoskeleton;;Salmonella infection
ENSMUSG00000026822	Lcn2	lipocalin 2 [Source:MGI Symbol;Acc:MGI:96757]	6.37343	2.67207	3.1e-16	2.1e-14	yes	up	2629.02	1183.02	1039.67	96.24	113.98	193.63	1617.24	134.617	K21129	LCN2	mmu04657	IL-17 signaling pathway
ENSMUSG00000000628	Hk2	hexokinase 2 [Source:MGI Symbol;Acc:MGI:1315197]	2.89269	1.53241	3.29e-16	2.22e-14	yes	up	13.05	15.02	9.04	1.89	2.03	2.29	12.37	2.07	K00844	HK	mmu00052;; mmu05230;; mmu04973;; mmu00051;; mmu04910;; mmu00520;; mmu00524;; mmu00500;; mmu04066;; mmu00010;; mmu04930	Galactose metabolism;;Central carbon metabolism in cancer;;Carbohydrate digestion and absorption;;Fructose and mannose metabolism;;Insulin signaling pathway;;Amino sugar and nucleotide sugar metabolism;;Neomycin, kanamycin and gentamicin biosynthesis;;Starch and sucrose metabolism;;HIF-1 signaling pathway;;Glycolysis / Gluconeogenesis;;Type II diabetes mellitus
ENSMUSG00000027860	Vangl1	VANGL planar cell polarity 1 [Source:MGI Symbol;Acc:MGI:2159344]	0.235618	-2.08548	3.32e-16	2.23e-14	yes	down	8.07	10.92	11.24	55.6	34.5	73.33	10.0767	54.4767	K04510	VANGL	mmu04310	Wnt signaling pathway
ENSMUSG00000068245	Phf11d	PHD finger protein 11D [Source:MGI Symbol;Acc:MGI:1277133]	3.53811	1.82298	3.55e-16	2.38e-14	yes	up	67.35	56.76	49.93	5.98	8.05	11.37	58.0133	8.46667	------	------	------	------
ENSMUSG00000001014	Icam4	intercellular adhesion molecule 4, Landsteiner-Wiener blood group [Source:MGI Symbol;Acc:MGI:1925619]	0.0840546	-3.57253	3.6e-16	2.4e-14	yes	down	1.36	5.3	5.34	27.04	13.14	33.68	4	24.62	------	------	------	------
ENSMUSG00000073063	Hbq1b	hemoglobin, theta 1B [Source:MGI Symbol;Acc:MGI:3613460]	0.109491	-3.19111	3.68e-16	2.44e-14	yes	down	10.82	18.65	33.75	96.26	57.09	138.64	21.0733	97.33	K13827	HBQ1	------	------
ENSMUSG00000028644	Ermap	erythroblast membrane-associated protein [Source:MGI Symbol;Acc:MGI:1349816]	0.145866	-2.77729	4.15e-16	2.75e-14	yes	down	20.22	33	46.27	117.01	61.33	163.53	33.1633	113.957	------	------	------	------
ENSMUSG00000041528	Rnf123	ring finger protein 123 [Source:MGI Symbol;Acc:MGI:2148796]	0.304006	-1.71783	4.53e-16	2.99e-14	yes	down	34.56	31.74	38.85	62.77	42.41	77.98	35.05	61.0533	K12169	KPC1, RNF123	------	------
ENSMUSG00000059049	Frem1	Fras1 related extracellular matrix protein 1 [Source:MGI Symbol;Acc:MGI:2670972]	0.227801	-2.13416	4.67e-16	3.07e-14	yes	down	0.61	1.15	0.92	2.13	2.63	2.09	0.893333	2.28333	K23380	FREM1_2	mmu04512	ECM-receptor interaction
ENSMUSG00000024206	Rfx2	regulatory factor X, 2 (influences HLA class II expression) [Source:MGI Symbol;Acc:MGI:106583]	0.205681	-2.28152	5.37e-16	3.52e-14	yes	down	2.39	3.36	3.64	7.77	5.04	13.28	3.13	8.69667	K09173	RFX1_2_3	------	------
ENSMUSG00000040713	Creg1	cellular repressor of E1A-stimulated genes 1 [Source:MGI Symbol;Acc:MGI:1344382]	0.33497	-1.57789	5.88e-16	3.84e-14	yes	down	59.39	71.4	71.62	94.65	82.5	155.91	67.47	111.02	K25476	CREG	------	------
ENSMUSG00000078636	Gm7336	predicted gene 7336 [Source:MGI Symbol;Acc:MGI:3644851]	2.32511	1.2173	5.95e-16	3.87e-14	yes	up	988.48	975.92	921.97	198.29	177.15	273.44	962.123	216.293	------	------	------	------
ENSMUSG00000021102	Glrx5	glutaredoxin 5 [Source:MGI Symbol;Acc:MGI:1920296]	0.251238	-1.99288	6.03e-16	3.91e-14	yes	down	23.99	36.09	40.62	78.62	45.61	88.3	33.5667	70.8433	K07390	grxD, GLRX5	------	------
ENSMUSG00000036641	Ccdc148	coiled-coil domain containing 148 [Source:MGI Symbol;Acc:MGI:3039583]	0.0438254	-4.51209	6.36e-16	4.11e-14	yes	down	0.04	0.08	0.1	0.41	0.97	1.14	0.0733333	0.84	------	------	------	------
ENSMUSG00000028874	Fgr	FGR proto-oncogene, Src family tyrosine kinase [Source:MGI Symbol;Acc:MGI:95527]	2.09434	1.0665	6.49e-16	4.19e-14	yes	up	63.35	70.19	59.61	13.7	14.94	19.86	64.3833	16.1667	K08891	FGR, SRC2	mmu04062	Chemokine signaling pathway
ENSMUSG00000031722	Hp	haptoglobin [Source:MGI Symbol;Acc:MGI:96211]	3.69635	1.8861	6.96e-16	4.47e-14	yes	up	335.04	210.48	262.07	27.92	33.92	54.36	269.197	38.7333	K16142	HP	------	------
ENSMUSG00000035896	Rnase1	ribonuclease, RNase A family, 1 (pancreatic) [Source:MGI Symbol;Acc:MGI:97919]	9.31e-10	-30	7.14e-16	4.57e-14	yes	down	0	0	0	4169.08	4802.04	0.05	0	2990.39	K01168	RNASE1_2	------	------
ENSMUSG00000018930	Ccl4	chemokine (C-C motif) ligand 4 [Source:MGI Symbol;Acc:MGI:98261]	12.5548	3.65017	7.42e-16	4.74e-14	yes	up	30.36	29.68	15.95	0.61	1.32	1.21	25.33	1.04667	K12964	CCL4	mmu05163;; mmu04620;; mmu04623;; mmu04062;; mmu04061;; mmu04060;; mmu04064	Human cytomegalovirus infection;;Toll-like receptor signaling pathway;;Cytosolic DNA-sensing pathway;;Chemokine signaling pathway;;Viral protein interaction with cytokine and cytokine receptor;;Cytokine-cytokine receptor interaction;;NF-kappa B signaling pathway
ENSMUSG00000036814	Slc6a20a	solute carrier family 6 (neurotransmitter transporter), member 20A [Source:MGI Symbol;Acc:MGI:2143217]	0.0774675	-3.69027	7.92e-16	5.04e-14	yes	down	0.29	1.01	1.72	7.3	4.28	9.22	1.00667	6.93333	K05048	SLC6A15S	------	------
ENSMUSG00000040229	Gpr34	G protein-coupled receptor 34 [Source:MGI Symbol;Acc:MGI:1346334]	0.161547	-2.62997	8.26e-16	5.24e-14	yes	down	1.13	1.73	2.29	3.78	5.05	7.98	1.71667	5.60333	K08383	GPR34	------	------
ENSMUSG00000006442	Srm	spermidine synthase [Source:MGI Symbol;Acc:MGI:102690]	2.54792	1.34932	8.97e-16	5.67e-14	yes	up	124.3	130.83	99.2	19.97	22.82	30.17	118.11	24.32	K00797	speE, SRM, SPE3	mmu00270;; mmu00480;; mmu00330	Cysteine and methionine metabolism;;Glutathione metabolism;;Arginine and proline metabolism
ENSMUSG00000066842	Hmcn1	hemicentin 1 [Source:MGI Symbol;Acc:MGI:2685047]	0.442227	-1.17714	9.37e-16	5.91e-14	yes	down	3.94	6.73	5.13	4.12	5.92	6.06	5.26667	5.36667	K17341	HMCN	------	------
ENSMUSG00000036437	Npy1r	neuropeptide Y receptor Y1 [Source:MGI Symbol;Acc:MGI:104963]	0.143244	-2.80345	1.04e-15	6.52e-14	yes	down	0.54	0.42	0.47	1.64	1.96	1.55	0.476667	1.71667	K04204	NPY1R	mmu04923;; mmu04024;; mmu04080	Regulation of lipolysis in adipocytes;;cAMP signaling pathway;;Neuroactive ligand-receptor interaction
ENSMUSG00000028756	Pink1	PTEN induced putative kinase 1 [Source:MGI Symbol;Acc:MGI:1916193]	0.335203	-1.57689	1.28e-15	8.04e-14	yes	down	23.86	17.75	16.93	31.25	26.68	33.02	19.5133	30.3167	K05688	PINK1	mmu05014(Amyotrophic lateral sclerosis ;; mmu04137;; mmu05012	ALS);;Mitophagy - animal;;Parkinson disease
ENSMUSG00000026177	Slc11a1	solute carrier family 11 (proton-coupled divalent metal ion transporters), member 1 [Source:MGI Symbol;Acc:MGI:1345275]	2.35322	1.23463	1.29e-15	8.05e-14	yes	up	277.3	301.58	227.52	61.69	66.05	81.54	268.8	69.76	K12347	SLC11A1, NRAMP1	mmu04142	Lysosome
ENSMUSG00000074934	Grem1	gremlin 1, DAN family BMP antagonist [Source:MGI Symbol;Acc:MGI:1344337]	0.234246	-2.0939	1.31e-15	8.15e-14	yes	down	1.49	1.12	0.91	2.13	2.88	2.84	1.17333	2.61667	K23318	GREM	mmu04350	TGF-beta signaling pathway
ENSMUSG00000104713	Gbp6	guanylate binding protein 6 [Source:MGI Symbol;Acc:MGI:2140937]	3.55618	1.83033	1.35e-15	8.38e-14	yes	up	44.84	62.84	44.58	4.73	8.28	9.68	50.7533	7.56333	K20908	GBP6	------	------
ENSMUSG00000038733	Wdr26	WD repeat domain 26 [Source:MGI Symbol;Acc:MGI:1923825]	0.400134	-1.32144	1.4e-15	8.68e-14	yes	down	50.39	53.04	50.81	61.2	52.24	89	51.4133	67.48	K22382	WDR26	------	------
ENSMUSG00000024867	Pip5k1b	phosphatidylinositol-4-phosphate 5-kinase, type 1 beta [Source:MGI Symbol;Acc:MGI:107930]	0.176496	-2.50229	1.7e-15	1.05e-13	yes	down	2.45	4.03	4.38	11.48	6.74	14.67	3.62	10.9633	K00889	PIP5K	mmu05231;; mmu04666;; mmu04510;; mmu04070;; mmu04072;; mmu05135;; mmu04144;; mmu04810;; mmu00562	Choline metabolism in cancer;;Fc gamma R-mediated phagocytosis;;Focal adhesion;;Phosphatidylinositol signaling system;;Phospholipase D signaling pathway;;Yersinia infection;;Endocytosis;;Regulation of actin cytoskeleton;;Inositol phosphate metabolism
ENSMUSG00000054446	Cpa1	carboxypeptidase A1, pancreatic [Source:MGI Symbol;Acc:MGI:88478]	9.31e-10	-30	1.93e-15	1.18e-13	yes	down	0	0	0	3833.89	3842.59	0.03	0	2558.84	K08779	CPA1	mmu04972;; mmu04974	Pancreatic secretion;;Protein digestion and absorption
ENSMUSG00000034761	Map4k5	mitogen-activated protein kinase kinase kinase kinase 5 [Source:MGI Symbol;Acc:MGI:1925503]	0.319898	-1.64432	1.95e-15	1.19e-13	yes	down	9.79	11.26	10.38	15.98	11.86	23.37	10.4767	17.07	K08833	MAP4K5, KHS1	------	------
ENSMUSG00000064193	Gm4735	predicted gene 4735 [Source:MGI Symbol;Acc:MGI:3645521]	2.67175	1.41779	2.37e-15	1.45e-13	yes	up	305.91	340.96	261.23	49.63	48.34	80.6	302.7	59.5233	------	------	------	------
ENSMUSG00000062937	Mtap	methylthioadenosine phosphorylase [Source:MGI Symbol;Acc:MGI:1914152]	2.17641	1.12195	2.62e-15	1.59e-13	yes	up	26.85	29.5	27.83	5.84	6.47	7.8	28.06	6.70333	K00772	mtaP, MTAP	mmu00270	Cysteine and methionine metabolism
ENSMUSG00000011752	Pgam1	phosphoglycerate mutase 1 [Source:MGI Symbol;Acc:MGI:97552]	2.56102	1.35672	2.8e-15	1.7e-13	yes	up	221.38	278.95	214.28	38.82	43.11	65.41	238.203	49.1133	K01834	PGAM, gpmA	mmu04922;; mmu05230;; mmu00260;; mmu00010	Glucagon signaling pathway;;Central carbon metabolism in cancer;;Glycine, serine and threonine metabolism;;Glycolysis / Gluconeogenesis
ENSMUSG00000075184	F930017D23Rik	RIKEN cDNA F930017D23 gene [Source:MGI Symbol;Acc:MGI:3822538]	0.1015	-3.30045	3.34e-15	2.02e-13	yes	down	1.47	4.85	4.72	19.87	15.74	25.28	3.68	20.2967	------	------	------	------
ENSMUSG00000018909	Arrb1	arrestin, beta 1 [Source:MGI Symbol;Acc:MGI:99473]	0.294106	-1.76559	3.4e-15	2.05e-13	yes	down	47.28	63.33	69.4	214.52	122.87	229.44	60.0033	188.943	K04439	ARRB	mmu04010;; mmu05032;; mmu04340;; mmu04728;; mmu04740;; mmu04062;; mmu04928;; mmu04929;; mmu04144;; mmu04926	MAPK signaling pathway;;Morphine addiction;;Hedgehog signaling pathway;;Dopaminergic synapse;;Olfactory transduction;;Chemokine signaling pathway;;Parathyroid hormone synthesis, secretion and action;;GnRH secretion;;Endocytosis;;Relaxin signaling pathway
ENSMUSG00000037709	Fam13a	family with sequence similarity 13, member A [Source:MGI Symbol;Acc:MGI:1889842]	0.146427	-2.77175	3.57e-15	2.15e-13	yes	down	0.47	0.28	0.65	1.57	2.06	1.6	0.466667	1.74333	------	------	------	------
ENSMUSG00000020300	Cpeb4	cytoplasmic polyadenylation element binding protein 4 [Source:MGI Symbol;Acc:MGI:1914829]	0.320658	-1.64089	3.76e-15	2.25e-13	yes	down	11.52	12.5	13.41	19.21	14.66	29.74	12.4767	21.2033	K02602	CPEB, ORB	mmu04114;; mmu04914	Oocyte meiosis;;Progesterone-mediated oocyte maturation
ENSMUSG00000016529	Il10	interleukin 10 [Source:MGI Symbol;Acc:MGI:96537]	19.989	4.32114	4.07e-15	2.43e-13	yes	up	31.47	8.61	8.59	0.33	0.51	0.44	16.2233	0.426667	K05443	IL10, CSIF	mmu05150;; mmu05321(Inflammatory bowel disease ;; mmu05320;; mmu04660;; mmu04625;; mmu05152;; mmu04061;; mmu04060;; mmu05133;; mmu05322;; mmu04068;; mmu05330;; mmu05310;; mmu05135;; mmu04672;; mmu05146;; mmu05145;; mmu05144;; mmu05143;; mmu05142(Chagas disease ;; mmu05140;; mmu04630	Staphylococcus aureus infection;;IBD);;Autoimmune thyroid disease;;T cell receptor signaling pathway;;C-type lectin receptor signaling pathway;;Tuberculosis;;Viral protein interaction with cytokine and cytokine receptor;;Cytokine-cytokine receptor interaction;;Pertussis;;Systemic lupus erythematosus;;FoxO signaling pathway;;Allograft rejection;;Asthma;;Yersinia infection;;Intestinal immune networ…
ENSMUSG00000005800	Mmp8	matrix metallopeptidase 8 [Source:MGI Symbol;Acc:MGI:1202395]	3.20426	1.67999	4.1e-15	2.44e-13	yes	up	32.95	37.28	38.07	4.81	4.45	8.68	36.1	5.98	K01402	MMP8	------	------
ENSMUSG00000038822	Hace1	HECT domain and ankyrin repeat containing, E3 ubiquitin protein ligase 1 [Source:MGI Symbol;Acc:MGI:2446110]	0.267576	-1.90198	4.2e-15	2.49e-13	yes	down	6.3	8.56	8.51	16.19	11.18	21.68	7.79	16.35	K12166	HACE1	------	------
ENSMUSG00000027555	Car13	carbonic anhydrase 13 [Source:MGI Symbol;Acc:MGI:1931322]	3.31664	1.72972	4.64e-15	2.75e-13	yes	up	14.54	14.52	13.62	1.78	1.82	3.19	14.2267	2.26333	K01672	CA	mmu00910	Nitrogen metabolism
ENSMUSG00000031129	Slc9a9	solute carrier family 9 (sodium/hydrogen exchanger), member 9 [Source:MGI Symbol;Acc:MGI:2679732]	0.311028	-1.68489	5.03e-15	2.97e-13	yes	down	2.31	2.86	2.46	3.18	4.55	4.7	2.54333	4.14333	K14725	SLC9A9, NHE9	------	------
ENSMUSG00000078763	Slfn1	schlafen 1 [Source:MGI Symbol;Acc:MGI:1313259]	2.5012	1.32262	5.26e-15	3.09e-13	yes	up	52.53	60.54	55.24	8.69	12.71	13.87	56.1033	11.7567	K24457	SLFN12, SLFN12L	------	------
ENSMUSG00000059824	Dbp	D site albumin promoter binding protein [Source:MGI Symbol;Acc:MGI:94866]	0.28485	-1.81173	5.34e-15	3.13e-13	yes	down	5.59	7.58	6.11	8.51	9.81	9.87	6.42667	9.39667	K09056	DBP	mmu04710	Circadian rhythm
ENSMUSG00000033066	Gas7	growth arrest specific 7 [Source:MGI Symbol;Acc:MGI:1202388]	2.79264	1.48163	5.39e-15	3.15e-13	yes	up	15.14	17.03	18.22	2.73	3.26	3.42	16.7967	3.13667	K18618	GAS7	------	------
ENSMUSG00000112071	5430401H09Rik	RIKEN cDNA 5430401H09 gene [Source:MGI Symbol;Acc:MGI:1918646]	0.139615	-2.84047	5.54e-15	3.23e-13	yes	down	1.54	3.84	4.2	11.73	7.46	16.45	3.19333	11.88	------	------	------	------
ENSMUSG00000024158	Hagh	hydroxyacyl glutathione hydrolase [Source:MGI Symbol;Acc:MGI:95745]	0.257389	-1.95798	6.19e-15	3.6e-13	yes	down	31.42	63.46	60.07	98.44	81.57	130.79	51.65	103.6	K01069	gloB, gloC, HAGH	mmu00620	Pyruvate metabolism
ENSMUSG00000016200	Syt14	synaptotagmin XIV [Source:MGI Symbol;Acc:MGI:2444490]	0.122139	-3.03341	6.22e-15	3.6e-13	yes	down	0.4	0.3	0.25	1.44	0.89	1	0.316667	1.11	K19328	SYT14_16	------	------
ENSMUSG00000120168	-	novel transcript, antisense to Gabbr2	0.066623	-3.90784	6.73e-15	3.89e-13	yes	down	0.16	0.56	0.71	4.28	2.1	4.83	0.476667	3.73667	------	------	------	------
ENSMUSG00000029084	Cd38	CD38 antigen [Source:MGI Symbol;Acc:MGI:107474]	2.59628	1.37645	7.12e-15	4.1e-13	yes	up	108.26	91.58	76.83	17.26	20.97	20.59	92.2233	19.6067	K01242	CD38	mmu04970;; mmu04972;; mmu04020;; mmu04640;; mmu04921;; mmu00760	Salivary secretion;;Pancreatic secretion;;Calcium signaling pathway;;Hematopoietic cell lineage;;Oxytocin signaling pathway;;Nicotinate and nicotinamide metabolism
ENSMUSG00000026463	Atp2b4	ATPase, Ca++ transporting, plasma membrane 4 [Source:MGI Symbol;Acc:MGI:88111]	0.275233	-1.86128	8.14e-15	4.67e-13	yes	down	9.92	8.95	8.92	14.48	10.68	23.09	9.26333	16.0833	K05850	ATP2B	mmu04970;; mmu04972;; mmu04978;; mmu04024;; mmu04022;; mmu04961;; mmu04261;; mmu04020;; mmu04925	Salivary secretion;;Pancreatic secretion;;Mineral absorption;;cAMP signaling pathway;;cGMP-PKG signaling pathway;;Endocrine and other factor-regulated calcium reabsorption;;Adrenergic signaling in cardiomyocytes;;Calcium signaling pathway;;Aldosterone synthesis and secretion
ENSMUSG00000022803	Popdc2	popeye domain containing 2 [Source:MGI Symbol;Acc:MGI:1930150]	0.107404	-3.21888	8.54e-15	4.88e-13	yes	down	0.61	1.36	5.79	19.97	13.58	25.33	2.58667	19.6267	------	------	------	------
ENSMUSG00000070873	Lilra5	leukocyte immunoglobulin-like receptor, subfamily A (with TM domain), member 5 [Source:MGI Symbol;Acc:MGI:3647196]	0.172007	-2.53946	8.55e-15	4.88e-13	yes	down	0.95	1.34	1.92	3.01	4.43	5.55	1.40333	4.33	K06512	LILR, CD85	mmu04380;; mmu04662	Osteoclast differentiation;;B cell receptor signaling pathway
ENSMUSG00000018796	Acsl1	acyl-CoA synthetase long-chain family member 1 [Source:MGI Symbol;Acc:MGI:102797]	0.324942	-1.62175	1.05e-14	6e-13	yes	down	17	17.65	21.6	29.68	20.34	40.21	18.75	30.0767	K01897	ACSL, fadD	mmu00071;; mmu00061;; mmu04216;; mmu04146;; mmu03320;; mmu04714;; mmu04920	Fatty acid degradation;;Fatty acid biosynthesis;;Ferroptosis;;Peroxisome;;PPAR signaling pathway;;Thermogenesis;;Adipocytokine signaling pathway
ENSMUSG00000025969	Nrp2	neuropilin 2 [Source:MGI Symbol;Acc:MGI:1100492]	2.65771	1.41018	1.06e-14	6e-13	yes	up	12.95	16.34	12.7	2.76	2.71	2.59	13.9967	2.68667	------	------	------	------
ENSMUSG00000085483	Gm14198	predicted gene 14198 [Source:MGI Symbol;Acc:MGI:3652051]	0.0336883	-4.89161	1.1e-14	6.22e-13	yes	down	0	0.33	1.09	8.41	4.52	9.36	0.473333	7.43	------	------	------	------
ENSMUSG00000030862	Cpxm2	carboxypeptidase X 2 (M14 family) [Source:MGI Symbol;Acc:MGI:1926006]	0.167323	-2.57929	1.28e-14	7.24e-13	yes	down	0.57	1.89	1.01	2.25	2.41	2.76	1.15667	2.47333	K08639	CPXM2	------	------
ENSMUSG00000028717	Tal1	T cell acute lymphocytic leukemia 1 [Source:MGI Symbol;Acc:MGI:98480]	0.183106	-2.44925	1.46e-14	8.2e-13	yes	down	12.11	21.07	21.37	56.76	29.7	78.19	18.1833	54.8833	K09068	TAL	------	------
ENSMUSG00000003352	Cacnb3	calcium channel, voltage-dependent, beta 3 subunit [Source:MGI Symbol;Acc:MGI:103307]	3.38579	1.75949	1.48e-14	8.29e-13	yes	up	22.96	34.45	28.97	2.47	3.77	4.89	28.7933	3.71	K04864	CACNB3	mmu04010;; mmu04260;; mmu04261;; mmu05410(Hypertrophic cardiomyopathy ;; mmu05412(Arrhythmogenic right ventricular cardiomyopathy ;; mmu05414(Dilated cardiomyopathy ;; mmu04921	MAPK signaling pathway;;Cardiac muscle contraction;;Adrenergic signaling in cardiomyocytes;;HCM);;ARVC);;DCM);;Oxytocin signaling pathway
ENSMUSG00000096770	Amy2a4	amylase 2a4 [Source:MGI Symbol;Acc:MGI:3711258]	9.31e-10	-30	1.6e-14	8.74e-13	yes	down	0.01	0	0	2422.88	2535.82	0	0.00333333	1652.9	K01176	AMY, amyA, malS	mmu04970;; mmu04973;; mmu04972;; mmu00500	Salivary secretion;;Carbohydrate digestion and absorption;;Pancreatic secretion;;Starch and sucrose metabolism
ENSMUSG00000096569	Amy2a2	amylase 2a2 [Source:MGI Symbol;Acc:MGI:3711220]	9.31e-10	-30	1.6e-14	8.74e-13	yes	down	0.01	0	0	2422.88	2535.82	0	0.00333333	1652.9	K01176	AMY, amyA, malS	mmu04970;; mmu04973;; mmu04972;; mmu00500	Salivary secretion;;Carbohydrate digestion and absorption;;Pancreatic secretion;;Starch and sucrose metabolism
ENSMUSG00000093931	Amy2a3	amylase 2a3 [Source:MGI Symbol;Acc:MGI:3714985]	9.31e-10	-30	1.6e-14	8.74e-13	yes	down	0.01	0	0	2422.88	2535.82	0	0.00333333	1652.9	K01176	AMY, amyA, malS	mmu04970;; mmu04973;; mmu04972;; mmu00500	Salivary secretion;;Carbohydrate digestion and absorption;;Pancreatic secretion;;Starch and sucrose metabolism
ENSMUSG00000058579	Cela2a	chymotrypsin-like elastase family, member 2A [Source:MGI Symbol;Acc:MGI:95316]	9.31e-10	-30	1.6e-14	8.74e-13	yes	down	0	0	0	10691.9	9826.55	0	0	6839.5	K01346	CELA2	mmu04972;; mmu04974	Pancreatic secretion;;Protein digestion and absorption
ENSMUSG00000029882	2210010C04Rik	RIKEN cDNA 2210010C04 gene [Source:MGI Symbol;Acc:MGI:1914623]	9.31e-10	-30	1.6e-14	8.74e-13	yes	down	0	0	0	2610.99	2701.24	0	0	1770.74	K01312	PRSS1_2_3	mmu05164;; mmu04972;; mmu04080;; mmu04974	Influenza A;;Pancreatic secretion;;Neuroactive ligand-receptor interaction;;Protein digestion and absorption
ENSMUSG00000036938	Try5	trypsin 5 [Source:MGI Symbol;Acc:MGI:102756]	9.31e-10	-30	1.6e-14	8.74e-13	yes	down	0	0	0	7986.19	10155.3	0	0	6047.18	K01312	PRSS1_2_3	mmu05164;; mmu04972;; mmu04080;; mmu04974	Influenza A;;Pancreatic secretion;;Neuroactive ligand-receptor interaction;;Protein digestion and absorption
ENSMUSG00000042179	Pnliprp1	pancreatic lipase related protein 1 [Source:MGI Symbol;Acc:MGI:97723]	9.31e-10	-30	1.6e-14	8.74e-13	yes	down	0	0	0	3243.57	2908.1	0	0	2050.56	K14074	PNLIPRP1, PLRP1	mmu04972;; mmu04975;; mmu00561	Pancreatic secretion;;Fat digestion and absorption;;Glycerolipid metabolism
ENSMUSG00000024225	Clps	colipase, pancreatic [Source:MGI Symbol;Acc:MGI:88421]	9.31e-10	-30	1.6e-14	8.74e-13	yes	down	0	0	0	6782.99	6562.86	0	0	4448.62	K14460	CLPS	mmu04975	Fat digestion and absorption
ENSMUSG00000025091	Pnliprp2	pancreatic lipase-related protein 2 [Source:MGI Symbol;Acc:MGI:1336202]	9.31e-10	-30	1.6e-14	8.74e-13	yes	down	0	0	0	816.62	832.4	0	0	549.673	K14075	PNLIPRP2, PLRP2	mmu04972;; mmu04975;; mmu00561	Pancreatic secretion;;Fat digestion and absorption;;Glycerolipid metabolism
ENSMUSG00000071356	Reg3b	regenerating islet-derived 3 beta [Source:MGI Symbol;Acc:MGI:97478]	9.31e-10	-30	1.6e-14	8.74e-13	yes	down	0	0	0	876.64	2779.06	0	0	1218.57	------	------	------	------
ENSMUSG00000038357	Camp	cathelicidin antimicrobial peptide [Source:MGI Symbol;Acc:MGI:108443]	0.33915	-1.56	1.62e-14	8.82e-13	yes	down	152.27	187.12	125.65	176.48	212.97	327.33	155.013	238.927	K13916	CAMP, LL37	mmu04621;; mmu04970;; mmu05150;; mmu05152	NOD-like receptor signaling pathway;;Salivary secretion;;Staphylococcus aureus infection;;Tuberculosis
ENSMUSG00000036067	Slc2a6	solute carrier family 2 (facilitated glucose transporter), member 6 [Source:MGI Symbol;Acc:MGI:2443286]	4.34003	2.1177	1.77e-14	9.59e-13	yes	up	14.36	25.61	21	1.9	3.01	2.2	20.3233	2.37	K08144	SLC2A6, GLUT6	------	------
ENSMUSG00000084174	Sycn	syncollin [Source:MGI Symbol;Acc:MGI:1915666]	9.7e-10	-29.9414	1.8e-14	9.75e-13	yes	down	0	0	0	2004.55	2456.07	0	0	1486.87	K19935	SYCN	------	------
ENSMUSG00000001786	Fbxo7	F-box protein 7 [Source:MGI Symbol;Acc:MGI:1917004]	0.342119	-1.54743	1.83e-14	9.86e-13	yes	down	18.09	21.56	21.77	27.88	22.65	43.06	20.4733	31.1967	K10293	FBXO7	------	------
ENSMUSG00000020869	Lrrc59	leucine rich repeat containing 59 [Source:MGI Symbol;Acc:MGI:2138133]	2.05537	1.0394	2.22e-14	1.2e-12	yes	up	132.75	149.05	123.85	33.02	32.45	36.55	135.217	34.0067	------	------	------	------
ENSMUSG00000042744	Hectd4	HECT domain E3 ubiquitin protein ligase 4 [Source:MGI Symbol;Acc:MGI:3647820]	0.267517	-1.9023	2.44e-14	1.31e-12	yes	down	6.3	8.66	11.6	18.04	10.8	20.99	8.85333	16.61	K17849	HECTD4	------	------
ENSMUSG00000032251	Irak1bp1	interleukin-1 receptor-associated kinase 1 binding protein 1 [Source:MGI Symbol;Acc:MGI:1929475]	4.38085	2.13121	2.62e-14	1.4e-12	yes	up	12.27	8.57	13.2	1.22	1.09	1.61	11.3467	1.30667	------	------	------	------
ENSMUSG00000041797	Abca9	ATP-binding cassette, sub-family A (ABC1), member 9 [Source:MGI Symbol;Acc:MGI:2386796]	0.160916	-2.63562	2.65e-14	1.41e-12	yes	down	0.41	1.13	1.32	2.7	3.25	3.39	0.953333	3.11333	K05651	ABCA9	mmu02010	ABC transporters
ENSMUSG00000022843	Clcn2	chloride channel, voltage-sensitive 2 [Source:MGI Symbol;Acc:MGI:105061]	0.201051	-2.31437	2.75e-14	1.46e-12	yes	down	1	2	3.41	4.79	3.55	6.98	2.13667	5.10667	K05011	CLCN2	mmu04978	Mineral absorption
ENSMUSG00000096917	2500002B13Rik	RIKEN cDNA 2500002B13 gene [Source:MGI Symbol;Acc:MGI:1925603]	0.181461	-2.46227	2.76e-14	1.46e-12	yes	down	4.67	7.21	8.16	36.51	32.01	40.74	6.68	36.42	------	------	------	------
ENSMUSG00000026203	Dnajb2	DnaJ heat shock protein family (Hsp40) member B2 [Source:MGI Symbol;Acc:MGI:1928739]	0.304882	-1.71368	2.87e-14	1.52e-12	yes	down	19.26	21.84	19.07	63.83	35.6	59.82	20.0567	53.0833	K09508	DNAJB2	mmu04141	Protein processing in endoplasmic reticulum
ENSMUSG00000028551	Cdkn2c	cyclin dependent kinase inhibitor 2C [Source:MGI Symbol;Acc:MGI:105388]	0.199633	-2.32458	2.87e-14	1.52e-12	yes	down	10.1	14.52	16.44	39.34	21.44	46.88	13.6867	35.8867	K06622	CDKN2C, P18, INK4C	mmu04934;; mmu05202;; mmu01522;; mmu05166;; mmu04110	Cushing syndrome;;Transcriptional misregulation in cancer;;Endocrine resistance;;Human T-cell leukemia virus 1 infection;;Cell cycle
ENSMUSG00000032501	Trib1	tribbles pseudokinase 1 [Source:MGI Symbol;Acc:MGI:2443397]	2.45266	1.29435	2.93e-14	1.54e-12	yes	up	14.3	13.68	11.5	2.62	2.7	3.05	13.16	2.79	K08814	TRIB1_2	------	------
ENSMUSG00000052336	Cx3cr1	chemokine (C-X3-C motif) receptor 1 [Source:MGI Symbol;Acc:MGI:1333815]	0.206603	-2.27507	2.95e-14	1.55e-12	yes	down	1.57	4.05	2.31	5.22	7.25	7.55	2.64333	6.67333	K04192	CX3CR1	mmu04062;; mmu04061;; mmu04060	Chemokine signaling pathway;;Viral protein interaction with cytokine and cytokine receptor;;Cytokine-cytokine receptor interaction
ENSMUSG00000022564	Grina	glutamate receptor, ionotropic, N-methyl D-aspartate-associated protein 1 (glutamate binding) [Source:MGI Symbol;Acc:MGI:1913418]	0.335069	-1.57747	3.24e-14	1.7e-12	yes	down	88.08	109.6	112.75	157.25	115.32	213.43	103.477	162	K24205	TMBIM, LFG	------	------
ENSMUSG00000023055	Calcoco1	calcium binding and coiled coil domain 1 [Source:MGI Symbol;Acc:MGI:1914738]	0.418717	-1.25595	3.36e-14	1.75e-12	yes	down	14.19	13.24	12.06	16.78	17.67	18.59	13.1633	17.68	K25828	CALCOCO1	------	------
ENSMUSG00000026770	Il2ra	interleukin 2 receptor, alpha chain [Source:MGI Symbol;Acc:MGI:96549]	2.98681	1.57861	3.5e-14	1.82e-12	yes	up	12.66	14.19	9.46	1.58	2.23	2.69	12.1033	2.16667	K05068	IL2RA, CD25	mmu05166;; mmu04658;; mmu04659;; mmu05162;; mmu05200;; mmu04061;; mmu04640;; mmu04151;; mmu04060;; mmu04144;; mmu04630	Human T-cell leukemia virus 1 infection;;Th1 and Th2 cell differentiation;;Th17 cell differentiation;;Measles;;Pathways in cancer;;Viral protein interaction with cytokine and cytokine receptor;;Hematopoietic cell lineage;;PI3K-Akt signaling pathway;;Cytokine-cytokine receptor interaction;;Endocytosis;;Jak-STAT signaling pathway
ENSMUSG00000042961	Egflam	EGF-like, fibronectin type III and laminin G domains [Source:MGI Symbol;Acc:MGI:2146149]	0.290529	-1.78324	3.55e-14	1.84e-12	yes	down	1.13	1.71	1.39	2.08	2.65	2.8	1.41	2.51	------	------	------	------
ENSMUSG00000025017	Pik3ap1	phosphoinositide-3-kinase adaptor protein 1 [Source:MGI Symbol;Acc:MGI:1933177]	2.05341	1.03802	3.96e-14	2.05e-12	yes	up	86.9	101.38	79.49	19.8	23.16	24.98	89.2567	22.6467	K12230	PIK3AP1, BCAP	mmu04151;; mmu04662	PI3K-Akt signaling pathway;;B cell receptor signaling pathway
ENSMUSG00000036002	Fam214b	family with sequence similarity 214, member B [Source:MGI Symbol;Acc:MGI:2441854]	0.30731	-1.70223	4.02e-14	2.08e-12	yes	down	12.23	20.53	17.79	27.17	19.71	33.64	16.85	26.84	------	------	------	------
ENSMUSG00000052837	Junb	jun B proto-oncogene [Source:MGI Symbol;Acc:MGI:96647]	2.41279	1.2707	4.37e-14	2.25e-12	yes	up	128.56	126.65	93.71	23.24	22.45	29.56	116.307	25.0833	K09028	JUNB	mmu04935;; mmu04668;; mmu04380	Growth hormone synthesis, secretion and action;;TNF signaling pathway;;Osteoclast differentiation
ENSMUSG00000030474	Siglece	sialic acid binding Ig-like lectin E [Source:MGI Symbol;Acc:MGI:1932475]	2.72956	1.44867	4.55e-14	2.34e-12	yes	up	153.35	112.23	105.48	19.96	24.84	28.17	123.687	24.3233	K10079	SIGLEC12, SIGLECL1	------	------
ENSMUSG00000029380	Cxcl1	chemokine (C-X-C motif) ligand 1 [Source:MGI Symbol;Acc:MGI:108068]	141.9	7.14873	5.07e-14	2.6e-12	yes	up	81.31	29.72	24.47	0.19	0	0.28	45.1667	0.156667	K05505	CXCL1_2_3, GRO	mmu05167;; mmu04621;; mmu05146;; mmu04657;; mmu04668;; mmu04062;; mmu05134;; mmu04060;; mmu04064;; mmu04061;; mmu05323	Kaposi sarcoma-associated herpesvirus infection;;NOD-like receptor signaling pathway;;Amoebiasis;;IL-17 signaling pathway;;TNF signaling pathway;;Chemokine signaling pathway;;Legionellosis;;Cytokine-cytokine receptor interaction;;NF-kappa B signaling pathway;;Viral protein interaction with cytokine and cytokine receptor;;Rheumatoid arthritis
ENSMUSG00000024308	Tapbp	TAP binding protein [Source:MGI Symbol;Acc:MGI:1201689]	2.02154	1.01546	5.4e-14	2.76e-12	yes	up	243	280.73	214.97	56.78	60.56	72.72	246.233	63.3533	K08058	TAPBP	mmu04612;; mmu05169;; mmu05170;; mmu05163;; mmu05168	Antigen processing and presentation;;Epstein-Barr virus infection;;Human immunodeficiency virus 1 infection;;Human cytomegalovirus infection;;Herpes simplex virus 1 infection
ENSMUSG00000083773	Gm13394	predicted gene 13394 [Source:MGI Symbol;Acc:MGI:3651848]	2.65353	1.40791	5.44e-14	2.77e-12	yes	up	1682.6	1730.15	1463.09	263.27	250.94	452.9	1625.28	322.37	------	------	------	------
ENSMUSG00000039452	Snx22	sorting nexin 22 [Source:MGI Symbol;Acc:MGI:2685966]	0.0413347	-4.5965	6.11e-14	3.1e-12	yes	down	0.65	2	3.58	26.16	14.94	30.21	2.07667	23.77	K17941	SNX22_24	------	------
ENSMUSG00000031812	Map1lc3b	microtubule-associated protein 1 light chain 3 beta [Source:MGI Symbol;Acc:MGI:1914693]	0.487518	-1.03647	6.32e-14	3.2e-12	yes	down	66.78	60.06	59.18	61.48	61.53	88.01	62.0067	70.34	K10435	MAP1LC	mmu04137;; mmu04621;; mmu05167;; mmu04140;; mmu04216;; mmu04371;; mmu05014(Amyotrophic lateral sclerosis	Mitophagy - animal;;NOD-like receptor signaling pathway;;Kaposi sarcoma-associated herpesvirus infection;;Autophagy - animal;;Ferroptosis;;Apelin signaling pathway;;ALS)
ENSMUSG00000022899	Slc15a2	solute carrier family 15 (H+/peptide transporter), member 2 [Source:MGI Symbol;Acc:MGI:1890457]	0.106448	-3.23178	6.67e-14	3.37e-12	yes	down	0.1	0.49	1.11	1.75	1.77	2.17	0.566667	1.89667	K14637	SLC15A2, PEPT2	------	------
ENSMUSG00000083012	Fam220a	family with sequence similarity 220, member A [Source:MGI Symbol;Acc:MGI:1914488]	0.17674	-2.5003	6.74e-14	3.4e-12	yes	down	10.43	11.27	10.41	12.02	38.69	50.52	10.7033	33.7433	------	------	------	------
ENSMUSG00000029512	Ulk1	unc-51 like kinase 1 [Source:MGI Symbol;Acc:MGI:1270126]	0.42006	-1.25133	6.79e-14	3.41e-12	yes	down	9.99	12.99	10.58	15.17	13.13	15.56	11.1867	14.62	K21357	ULK1	mmu04137;; mmu04140;; mmu04152;; mmu04150;; mmu04211;; mmu05014(Amyotrophic lateral sclerosis ;; mmu05017;; mmu05016;; mmu05010	Mitophagy - animal;;Autophagy - animal;;AMPK signaling pathway;;mTOR signaling pathway;;Longevity regulating pathway;;ALS);;Spinocerebellar ataxia;;Huntington disease;;Alzheimer disease
ENSMUSG00000030688	Stard10	START domain containing 10 [Source:MGI Symbol;Acc:MGI:1860093]	0.266036	-1.91031	7.16e-14	3.59e-12	yes	down	17.86	26.67	33.01	53.81	35.68	60	25.8467	49.83	K24142	STARD10	------	------
ENSMUSG00000083079	Amy2b	amylase 2b [Source:MGI Symbol;Acc:MGI:104547]	1.59e-09	-29.2282	7.35e-14	3.68e-12	yes	down	0	0	0	295.03	234.8	0	0	176.61	------	------	------	------
ENSMUSG00000120246	-	novel transcript	0.0398385	-4.64969	7.95e-14	3.97e-12	yes	down	0	0.1	0.27	1.62	1.17	2.15	0.123333	1.64667	------	------	------	------
ENSMUSG00000024371	C2	complement component 2 (within H-2S) [Source:MGI Symbol;Acc:MGI:88226]	3.23851	1.69533	8.25e-14	4.11e-12	yes	up	67.81	74.17	57.05	6.57	12.91	14.09	66.3433	11.19	K01332	C2	mmu05322;; mmu05150;; mmu04610;; mmu05133	Systemic lupus erythematosus;;Staphylococcus aureus infection;;Complement and coagulation cascades;;Pertussis
ENSMUSG00000020571	Pdia6	protein disulfide isomerase associated 6 [Source:MGI Symbol;Acc:MGI:1919103]	2.33443	1.22307	8.34e-14	4.13e-12	yes	up	260.11	383.38	309.68	62.11	65.75	85.24	317.723	71.0333	------	------	------	------
ENSMUSG00000042678	Myo15	myosin XV [Source:MGI Symbol;Acc:MGI:1261811]	0.0277817	-5.16972	8.34e-14	4.13e-12	yes	down	0.03	0.01	0.02	0.25	0.35	0.86	0.02	0.486667	K10361	MYO15	------	------
ENSMUSG00000015342	Xk	X-linked Kx blood group [Source:MGI Symbol;Acc:MGI:103569]	0.234597	-2.09174	8.37e-14	4.13e-12	yes	down	2.92	4.05	4.24	8.42	4.88	11.98	3.73667	8.42667	K19522	XK	------	------
ENSMUSG00000036390	Gadd45a	growth arrest and DNA-damage-inducible 45 alpha [Source:MGI Symbol;Acc:MGI:107799]	0.279245	-1.84039	8.73e-14	4.3e-12	yes	down	20.59	21.61	28.23	44.06	30.05	54.03	23.4767	42.7133	K04402	GADD45	mmu05200;; mmu05224;; mmu05225;; mmu05222;; mmu05223;; mmu05220;; mmu05226;; mmu04210;; mmu04064;; mmu04068;; mmu04218;; mmu05202;; mmu05218;; mmu05213;; mmu05212;; mmu05210;; mmu05217;; mmu05216;; mmu05214;; mmu04010;; mmu04115;; mmu05169;; mmu04110	Pathways in cancer;;Breast cancer;;Hepatocellular carcinoma;;Small cell lung cancer;;Non-small cell lung cancer;;Chronic myeloid leukemia;;Gastric cancer;;Apoptosis;;NF-kappa B signaling pathway;;FoxO signaling pathway;;Cellular senescence;;Transcriptional misregulation in cancer;;Melanoma;;Endometrial cancer;;Pancreatic cancer;;Colorectal cancer;;Basal cell carcinoma;;Thyroid cancer;;Glioma;;MAP…
ENSMUSG00000019139	Isyna1	myo-inositol 1-phosphate synthase A1 [Source:MGI Symbol;Acc:MGI:1919030]	2.46528	1.30175	9.21e-14	4.53e-12	yes	up	133.86	184.36	150.45	26.23	31.22	40.32	156.223	32.59	K01858	INO1, ISYNA1	mmu00562	Inositol phosphate metabolism
ENSMUSG00000024338	Psmb8	proteasome (prosome, macropain) subunit, beta type 8 (large multifunctional peptidase 7) [Source:MGI Symbol;Acc:MGI:1346527]	2.16961	1.11744	9.46e-14	4.64e-12	yes	up	518.27	649.16	517.83	107.8	128.49	163.87	561.753	133.387	K02740	PSMB8, LMP7	mmu03050	Proteasome
ENSMUSG00000035373	Ccl7	chemokine (C-C motif) ligand 7 [Source:MGI Symbol;Acc:MGI:99512]	518.34	9.01776	9.88e-14	4.82e-12	yes	up	32.18	26.37	25.08	0	0.09	0	27.8767	0.03	K05509	CCL7	mmu04062;; mmu04061;; mmu04060;; mmu04657	Chemokine signaling pathway;;Viral protein interaction with cytokine and cytokine receptor;;Cytokine-cytokine receptor interaction;;IL-17 signaling pathway
ENSMUSG00000059657	Stfa2l1	stefin A2 like 1 [Source:MGI Symbol;Acc:MGI:3524944]	9.17951	3.19842	9.88e-14	4.82e-12	yes	up	120.77	54.25	81.13	3.21	5.34	5.88	85.3833	4.81	------	------	------	------
ENSMUSG00000037405	Icam1	intercellular adhesion molecule 1 [Source:MGI Symbol;Acc:MGI:96392]	2.51621	1.33125	1.1e-13	5.33e-12	yes	up	100.14	149.08	102.93	20.33	25.23	27.18	117.383	24.2467	K06490	ICAM1, CD54	mmu05164;; mmu04670;; mmu05166;; mmu05323;; mmu05150;; mmu05144;; mmu05169;; mmu04650;; mmu04668;; mmu04064;; mmu05167;; mmu05416;; mmu05418;; mmu04514(Cell adhesion molecules ;; mmu05143;; mmu04933	Influenza A;;Leukocyte transendothelial migration;;Human T-cell leukemia virus 1 infection;;Rheumatoid arthritis;;Staphylococcus aureus infection;;Malaria;;Epstein-Barr virus infection;;Natural killer cell mediated cytotoxicity;;TNF signaling pathway;;NF-kappa B signaling pathway;;Kaposi sarcoma-associated herpesvirus infection;;Viral myocarditis;;Fluid shear stress and atherosclerosis;;CAMs);;Af…
ENSMUSG00000025572	Tmc6	transmembrane channel-like gene family 6 [Source:MGI Symbol;Acc:MGI:1098686]	0.419156	-1.25444	1.1e-13	5.34e-12	yes	down	26.22	28.75	30.6	31.91	30.43	42.98	28.5233	35.1067	K21988	TMC	------	------
ENSMUSG00000040537	Adam22	a disintegrin and metallopeptidase domain 22 [Source:MGI Symbol;Acc:MGI:1340046]	0.242526	-2.04379	1.12e-13	5.4e-12	yes	down	0.82	0.58	0.7	0.89	1.57	1.08	0.7	1.18	K16068	ADAM22	------	------
ENSMUSG00000021322	Aoah	acyloxyacyl hydrolase [Source:MGI Symbol;Acc:MGI:1350928]	5.53324	2.46812	1.17e-13	5.65e-12	yes	up	8.02	6.21	7	0.31	0.54	1.01	7.07667	0.62	K01065	AOAH	------	------
ENSMUSG00000006403	Adamts4	a disintegrin-like and metallopeptidase (reprolysin type) with thrombospondin type 1 motif, 4 [Source:MGI Symbol;Acc:MGI:1339949]	12.2654	3.61652	1.22e-13	5.85e-12	yes	up	11.05	4.12	3.09	0.18	0.18	0.45	6.08667	0.27	------	------	------	------
ENSMUSG00000028910	Mecr	mitochondrial trans-2-enoyl-CoA reductase [Source:MGI Symbol;Acc:MGI:1349441]	2.88689	1.52951	1.24e-13	5.93e-12	yes	up	27.82	29.34	25.7	4.46	4.38	5.8	27.62	4.88	K07512	MECR, NRBF1	mmu00062;; mmu00061	Fatty acid elongation;;Fatty acid biosynthesis
ENSMUSG00000056738	A730036I17Rik	RIKEN cDNA A730036I17 gene [Source:MGI Symbol;Acc:MGI:3041182]	0.0745417	-3.74581	1.3e-13	6.22e-12	yes	down	0.14	0.34	0.53	2.62	1.35	4.14	0.336667	2.70333	------	------	------	------
ENSMUSG00000040659	Efhd2	EF hand domain containing 2 [Source:MGI Symbol;Acc:MGI:106504]	2.38391	1.25333	1.33e-13	6.33e-12	yes	up	132.05	186.5	132.39	26.96	31.83	40.05	150.313	32.9467	K23922	EFHD2	------	------
ENSMUSG00000057666	Gapdh	glyceraldehyde-3-phosphate dehydrogenase [Source:MGI Symbol;Acc:MGI:95640]	2.69392	1.42971	1.33e-13	6.33e-12	yes	up	1410.7	1437.67	1211.87	267.88	242.36	439.71	1353.41	316.65	K00134	GAPDH, gapA	mmu05132;; mmu05010;; mmu00010;; mmu04066	Salmonella infection;;Alzheimer disease;;Glycolysis / Gluconeogenesis;;HIF-1 signaling pathway
ENSMUSG00000079516	Reg3a	regenerating islet-derived 3 alpha [Source:MGI Symbol;Acc:MGI:109408]	1.98e-09	-28.9153	1.35e-13	6.38e-12	yes	down	0	0	0	500.26	527.13	0	0	342.463	------	------	------	------
ENSMUSG00000063856	Gpx1	glutathione peroxidase 1 [Source:MGI Symbol;Acc:MGI:104887]	0.275395	-1.86043	1.38e-13	6.52e-12	yes	down	820.21	1217.42	1290.22	2152.52	1427.76	2936.67	1109.28	2172.32	K00432	gpx, btuE, bsaA	mmu05014(Amyotrophic lateral sclerosis ;; mmu05016;; mmu00480;; mmu04918	ALS);;Huntington disease;;Glutathione metabolism;;Thyroid hormone synthesis
ENSMUSG00000072589	Gm10371	predicted gene 10371 [Source:MGI Symbol;Acc:MGI:3642716]	0.058963	-4.08405	1.38e-13	6.52e-12	yes	down	0.05	0.62	0.97	5.39	3.69	5.38	0.546667	4.82	------	------	------	------
ENSMUSG00000027883	Gpsm2	G-protein signalling modulator 2 (AGS3-like, C. elegans) [Source:MGI Symbol;Acc:MGI:1923373]	0.202762	-2.30214	1.39e-13	6.52e-12	yes	down	4.99	20.89	8.87	18.6	10.19	34.93	11.5833	21.24	K15837	GPSM2	------	------
ENSMUSG00000059495	Arhgef12	Rho guanine nucleotide exchange factor (GEF) 12 [Source:MGI Symbol;Acc:MGI:1916882]	0.40927	-1.28888	1.39e-13	6.52e-12	yes	down	11.77	12.01	11.87	14.35	11.79	20.48	11.8833	15.54	K07532	ARHGEF12, LARG	mmu05163;; mmu05200;; mmu04625;; mmu05205;; mmu05152;; mmu04611;; mmu05135;; mmu04360;; mmu04810;; mmu04270	Human cytomegalovirus infection;;Pathways in cancer;;C-type lectin receptor signaling pathway;;Proteoglycans in cancer;;Tuberculosis;;Platelet activation;;Yersinia infection;;Axon guidance;;Regulation of actin cytoskeleton;;Vascular smooth muscle contraction
ENSMUSG00000050345	4930486L24Rik	RIKEN cDNA 4930486L24 gene [Source:MGI Symbol;Acc:MGI:1922258]	7.38396	2.8844	1.4e-13	6.57e-12	yes	up	24.64	14.68	10.24	1.47	0.93	1.01	16.52	1.13667	K24271	Testin	------	------
ENSMUSG00000050022	Amz1	archaelysin family metallopeptidase 1 [Source:MGI Symbol;Acc:MGI:2442258]	0.278767	-1.84287	1.47e-13	6.85e-12	yes	down	1.8	2.44	2.49	3.21	3.36	4.95	2.24333	3.84	K06974	amzA, AMZ2, AMZ1	------	------
ENSMUSG00000029522	Pla2g1b	phospholipase A2, group IB, pancreas [Source:MGI Symbol;Acc:MGI:101842]	2.1e-09	-28.8296	1.59e-13	7.4e-12	yes	down	0	0	0	1720.39	1229.39	0	0	983.26	K01047	PLA2G, SPLA2	mmu04972;; mmu04975;; mmu04014;; mmu00591;; mmu00564;; mmu00565;; mmu00592;; mmu04270;; mmu00590	Pancreatic secretion;;Fat digestion and absorption;;Ras signaling pathway;;Linoleic acid metabolism;;Glycerophospholipid metabolism;;Ether lipid metabolism;;alpha-Linolenic acid metabolism;;Vascular smooth muscle contraction;;Arachidonic acid metabolism
ENSMUSG00000058794	Nfe2	nuclear factor, erythroid derived 2 [Source:MGI Symbol;Acc:MGI:97308]	0.24349	-2.03807	1.66e-13	7.73e-12	yes	down	31.79	46.95	45.88	107.62	59.46	150.63	41.54	105.903	K09039	NFE2	------	------
ENSMUSG00000020334	Slc22a4	solute carrier family 22 (organic cation transporter), member 4 [Source:MGI Symbol;Acc:MGI:1353479]	0.15809	-2.66118	1.69e-13	7.82e-12	yes	down	1.59	4.19	4.03	9.7	5.92	12.19	3.27	9.27	K08202	SLC22A4_5, OCTN	mmu05231	Choline metabolism in cancer
ENSMUSG00000007659	Bcl2l1	BCL2-like 1 [Source:MGI Symbol;Acc:MGI:88139]	0.342428	-1.54613	1.76e-13	8.12e-12	yes	down	34.88	36.24	34.2	57.2	37.84	75.57	35.1067	56.87	K04570	BCL2L1, bcl-xL	mmu05200;; mmu05202;; mmu05225;; mmu05222;; mmu05220;; mmu05170;; mmu04621;; mmu04140;; mmu04215;; mmu04210;; mmu04064;; mmu05014(Amyotrophic lateral sclerosis ;; mmu05012;; mmu04630;; mmu05212;; mmu04115;; mmu04137;; mmu05166;; mmu04014;; mmu05162;; mmu05145;; mmu05168;; mmu04151;; mmu01521;; mmu01524	Pathways in cancer;;Transcriptional misregulation in cancer;;Hepatocellular carcinoma;;Small cell lung cancer;;Chronic myeloid leukemia;;Human immunodeficiency virus 1 infection;;NOD-like receptor signaling pathway;;Autophagy - animal;;Apoptosis - multiple species;;Apoptosis;;NF-kappa B signaling pathway;;ALS);;Parkinson disease;;Jak-STAT signaling pathway;;Pancreatic cancer;;p53 signaling pathwa…
ENSMUSG00000038175	Mylip	myosin regulatory light chain interacting protein [Source:MGI Symbol;Acc:MGI:2388271]	0.40737	-1.29559	1.98e-13	9.14e-12	yes	down	13.39	18.54	17.3	20.98	18.57	23.27	16.41	20.94	K10637	MYLIP, MIR	mmu04979	Cholesterol metabolism
ENSMUSG00000039236	Isg20	interferon-stimulated protein [Source:MGI Symbol;Acc:MGI:1928895]	0.382886	-1.38501	1.99e-13	9.14e-12	yes	down	150.94	178.58	211.37	240.09	206.13	317.17	180.297	254.463	K12579	ISG20	------	------
ENSMUSG00000101249	Gm29216	predicted gene 29216 [Source:MGI Symbol;Acc:MGI:5579922]	0.412005	-1.27926	2.01e-13	9.24e-12	yes	down	1424.32	1059.88	1340.05	1531.67	1551.88	1640.09	1274.75	1574.55	------	------	------	------
ENSMUSG00000031584	Gsr	glutathione reductase [Source:MGI Symbol;Acc:MGI:95804]	2.45149	1.29366	2.31e-13	1.06e-11	yes	up	89.64	92.29	70.4	17.06	17.48	27.47	84.11	20.67	K00383	GSR, gor	mmu00480;; mmu04918	Glutathione metabolism;;Thyroid hormone synthesis
ENSMUSG00000021485	Mxd3	Max dimerization protein 3 [Source:MGI Symbol;Acc:MGI:104987]	0.216218	-2.20944	2.32e-13	1.06e-11	yes	down	7.26	10.24	10.67	24.12	12.84	31.35	9.39	22.77	K09114	MXD, MAD	------	------
ENSMUSG00000025728	Pigq	phosphatidylinositol glycan anchor biosynthesis, class Q [Source:MGI Symbol;Acc:MGI:1333114]	0.24139	-2.05056	2.34e-13	1.07e-11	yes	down	36.48	60.59	73.45	196.77	106.52	239.81	56.84	181.033	K03860	PIGQ, GPI1	mmu00563(Glycosylphosphatidylinositol	GPI)-anchor biosynthesis
ENSMUSG00000054072	Iigp1	interferon inducible GTPase 1 [Source:MGI Symbol;Acc:MGI:1926259]	3.1722	1.66548	2.35e-13	1.07e-11	yes	up	96.03	97.43	66.33	9.17	14.98	18.22	86.5967	14.1233	------	------	------	------
ENSMUSG00000016283	H2-M2	histocompatibility 2, M region locus 2 [Source:MGI Symbol;Acc:MGI:95914]	0.0941603	-3.40874	2.41e-13	1.09e-11	yes	down	0.32	1.88	2.04	6.99	8.61	7.6	1.41333	7.73333	K06751	MHC1	mmu05165;; mmu05167;; mmu05166;; mmu05163;; mmu04940;; mmu05332;; mmu05203;; mmu05169;; mmu05168;; mmu04514(Cell adhesion molecules ;; mmu05330;; mmu04612;; mmu04144;; mmu04145;; mmu05416;; mmu05320;; mmu04218;; mmu05170	Human papillomavirus infection;;Kaposi sarcoma-associated herpesvirus infection;;Human T-cell leukemia virus 1 infection;;Human cytomegalovirus infection;;Type I diabetes mellitus;;Graft-versus-host disease;;Viral carcinogenesis;;Epstein-Barr virus infection;;Herpes simplex virus 1 infection;;CAMs);;Allograft rejection;;Antigen processing and presentation;;Endocytosis;;Phagosome;;Viral myocarditi…
ENSMUSG00000073155	1810058I24Rik	RIKEN cDNA 1810058I24 gene [Source:MGI Symbol;Acc:MGI:1914955]	0.426189	-1.23044	2.46e-13	1.11e-11	yes	down	65.7	65.43	58.81	72.3	55.03	98.62	63.3133	75.3167	------	------	------	------
ENSMUSG00000084862	Gm16278	predicted gene 16278 [Source:MGI Symbol;Acc:MGI:3826602]	0.114586	-3.1255	2.48e-13	1.12e-11	yes	down	0.29	0.46	0.35	1.42	1.38	2.26	0.366667	1.68667	------	------	------	------
ENSMUSG00000037411	Serpine1	serine (or cysteine) peptidase inhibitor, clade E, member 1 [Source:MGI Symbol;Acc:MGI:97608]	6.57276	2.7165	2.54e-13	1.14e-11	yes	up	14.73	8.91	5.08	0.62	0.74	0.89	9.57333	0.75	K03982	SERPINE1, PAI1	mmu04115;; mmu05142(Chagas disease ;; mmu04610;; mmu04066;; mmu04371;; mmu04390;; mmu04218;; mmu04933	p53 signaling pathway;;American trypanosomiasis);;Complement and coagulation cascades;;HIF-1 signaling pathway;;Apelin signaling pathway;;Hippo signaling pathway;;Cellular senescence;;AGE-RAGE signaling pathway in diabetic complications
ENSMUSG00000020029	Nudt4	nudix (nucleoside diphosphate linked moiety X)-type motif 4 [Source:MGI Symbol;Acc:MGI:1918457]	0.381162	-1.39153	2.56e-13	1.15e-11	yes	down	37.17	35.22	31.38	45.48	34.85	62.82	34.59	47.7167	K07766	E3.6.1.52	------	------
ENSMUSG00000022018	Rgcc	regulator of cell cycle [Source:MGI Symbol;Acc:MGI:1913464]	0.184036	-2.44194	2.59e-13	1.16e-11	yes	down	22.07	17.42	24.72	64.8	28.72	89.9	21.4033	61.14	------	------	------	------
ENSMUSG00000002602	Axl	AXL receptor tyrosine kinase [Source:MGI Symbol;Acc:MGI:1347244]	0.437504	-1.19263	2.75e-13	1.23e-11	yes	down	59.4	72.89	47.31	66.75	81.58	96.57	59.8667	81.6333	K05115	AXL, UFO	mmu01521	EGFR tyrosine kinase inhibitor resistance
ENSMUSG00000006235	Epor	erythropoietin receptor [Source:MGI Symbol;Acc:MGI:95408]	0.202325	-2.30525	2.85e-13	1.27e-11	yes	down	12.02	17.68	22.96	42.04	24.52	58.7	17.5533	41.7533	K05079	EPOR	mmu05200;; mmu04151;; mmu04060;; mmu04630;; mmu04640	Pathways in cancer;;PI3K-Akt signaling pathway;;Cytokine-cytokine receptor interaction;;Jak-STAT signaling pathway;;Hematopoietic cell lineage
ENSMUSG00000034708	Grn	granulin [Source:MGI Symbol;Acc:MGI:95832]	2.04482	1.03197	2.91e-13	1.29e-11	yes	up	332.83	367.45	294.32	68.61	88.77	99.88	331.533	85.7533	K23879	GRN	------	------
ENSMUSG00000041685	Fcho2	FCH domain only 2 [Source:MGI Symbol;Acc:MGI:3505790]	0.459466	-1.12197	2.99e-13	1.32e-11	yes	down	13.82	11.49	12.43	11.32	13.49	16.51	12.58	13.7733	K20042	FCHO	------	------
ENSMUSG00000031024	Denn2b	DENN domain containing 2B [Source:MGI Symbol;Acc:MGI:108517]	0.330924	-1.59543	3.1e-13	1.37e-11	yes	down	13.51	22.8	21.95	52.57	35.64	44.03	19.42	44.08	K20161	DENND2	------	------
ENSMUSG00000073599	Ecscr	endothelial cell surface expressed chemotaxis and apoptosis regulator [Source:MGI Symbol;Acc:MGI:1915795]	2.90178	1.53694	3.27e-13	1.44e-11	yes	up	40.84	36.85	37.2	7.12	6.26	6.77	38.2967	6.71667	------	------	------	------
ENSMUSG00000019872	Smpdl3a	sphingomyelin phosphodiesterase, acid-like 3A [Source:MGI Symbol;Acc:MGI:1931437]	0.467268	-1.09768	3.27e-13	1.44e-11	yes	down	33.43	43.22	40.92	39.16	39.37	51.51	39.19	43.3467	K01128	SMPDL3	------	------
ENSMUSG00000042834	Nrep	neuronal regeneration related protein [Source:MGI Symbol;Acc:MGI:99444]	0.248462	-2.0089	3.3e-13	1.45e-11	yes	down	1.74	1.94	1.9	3.26	3.34	4.61	1.86	3.73667	------	------	------	------
ENSMUSG00000020541	Tom1l1	target of myb1-like 1 (chicken) [Source:MGI Symbol;Acc:MGI:1919193]	0.247344	-2.01541	3.34e-13	1.46e-11	yes	down	3.78	6.23	6.41	18.44	8.87	23.26	5.47333	16.8567	------	------	------	------
ENSMUSG00000020400	Tnip1	TNFAIP3 interacting protein 1 [Source:MGI Symbol;Acc:MGI:1926194]	2.22105	1.15124	3.49e-13	1.52e-11	yes	up	155.14	134.03	116.43	28.13	31.52	38.97	135.2	32.8733	K23829	TNIP1, ABIN1	------	------
ENSMUSG00000036181	H1f2	H1.2 linker histone, cluster member [Source:MGI Symbol;Acc:MGI:1931526]	0.365692	-1.4513	3.53e-13	1.54e-11	yes	down	26.24	24.8	19.84	25.58	39.57	35.65	23.6267	33.6	K11275	H1_5	------	------
ENSMUSG00000021573	Tppp	tubulin polymerization promoting protein [Source:MGI Symbol;Acc:MGI:1920198]	0.220239	-2.18286	3.54e-13	1.54e-11	yes	down	0.39	0.72	0.71	1.33	1.83	1.72	0.606667	1.62667	K25867	TPPP	------	------
ENSMUSG00000031897	Psmb10	proteasome (prosome, macropain) subunit, beta type 10 [Source:MGI Symbol;Acc:MGI:1096380]	2.13627	1.09509	3.89e-13	1.69e-11	yes	up	184.85	231.42	185.84	60.78	61.17	59.43	200.703	60.46	K02733	PSMB10, MECL1	mmu03050	Proteasome
ENSMUSG00000042453	Reln	reelin [Source:MGI Symbol;Acc:MGI:103022]	0.160712	-2.63745	4.24e-13	1.84e-11	yes	down	0.88	0.88	1.53	3.51	1.84	4.64	1.09667	3.33	K06249	RELN	mmu05165;; mmu04512;; mmu04151;; mmu04510;; mmu05017	Human papillomavirus infection;;ECM-receptor interaction;;PI3K-Akt signaling pathway;;Focal adhesion;;Spinocerebellar ataxia
ENSMUSG00000022454	Nell2	NEL-like 2 [Source:MGI Symbol;Acc:MGI:1858510]	0.0442512	-4.49814	4.41e-13	1.9e-11	yes	down	0	0.13	0.12	1.07	1.1	0.79	0.0833333	0.986667	K24342	NELL	------	------
ENSMUSG00000062232	Rapgef2	Rap guanine nucleotide exchange factor (GEF) 2 [Source:MGI Symbol;Acc:MGI:2659071]	2.44419	1.28936	4.46e-13	1.92e-11	yes	up	25.03	17.32	19.1	2.5	3.3	3.02	20.4833	2.94	K08018	RAPGEF2, PDZGEF1	mmu04530;; mmu04010;; mmu04015	Tight junction;;MAPK signaling pathway;;Rap1 signaling pathway
ENSMUSG00000066364	Serpina3b	serine (or cysteine) peptidase inhibitor, clade A, member 3B [Source:MGI Symbol;Acc:MGI:2182835]	20.3586	4.34757	4.6e-13	1.98e-11	yes	up	12.22	10.61	2.5	0.1	0.12	0.44	8.44333	0.22	K04525	SERPINA	------	------
ENSMUSG00000111118	Gm6545	predicted gene 6545 [Source:MGI Symbol;Acc:MGI:3643874]	5.30191	2.40651	4.72e-13	2.03e-11	yes	up	22.89	27.05	23.83	0.96	3.17	3.28	24.59	2.47	------	------	------	------
ENSMUSG00000020785	Camkk1	calcium/calmodulin-dependent protein kinase kinase 1, alpha [Source:MGI Symbol;Acc:MGI:1891766]	3.48291	1.80029	4.83e-13	2.07e-11	yes	up	7.52	7.62	6.18	0.69	1.13	1.45	7.10667	1.09	K00908	CAMKK1	mmu05034	Alcoholism
ENSMUSG00000037287	Tbcel	tubulin folding cofactor E-like [Source:MGI Symbol;Acc:MGI:1925543]	0.371759	-1.42756	4.9e-13	2.09e-11	yes	down	12.73	14.51	14.65	19.35	14.48	27.55	13.9633	20.46	K22449	TBCEL	------	------
ENSMUSG00000061887	Ssbp3	single-stranded DNA binding protein 3 [Source:MGI Symbol;Acc:MGI:1919725]	0.28968	-1.78747	4.95e-13	2.11e-11	yes	down	27.87	46.77	43.56	135.96	78.5	151.02	39.4	121.827	------	------	------	------
ENSMUSG00000023272	Creld2	cysteine-rich with EGF-like domains 2 [Source:MGI Symbol;Acc:MGI:1923987]	2.42006	1.27504	5.16e-13	2.2e-11	yes	up	114.89	128.66	122.5	28.4	21.85	27.61	122.017	25.9533	K24335	CRELD	------	------
ENSMUSG00000031004	Mki67	antigen identified by monoclonal antibody Ki 67 [Source:MGI Symbol;Acc:MGI:106035]	0.266294	-1.90891	5.24e-13	2.23e-11	yes	down	40.48	48.19	58.79	96.82	57.86	144.3	49.1533	99.66	------	------	------	------
ENSMUSG00000041559	Fmod	fibromodulin [Source:MGI Symbol;Acc:MGI:1328364]	0.220705	-2.17981	5.25e-13	2.23e-11	yes	down	1.18	2.77	2.44	4.08	5.49	5.5	2.13	5.02333	K08121	FMOD	mmu04350	TGF-beta signaling pathway
ENSMUSG00000025217	Btrc	beta-transducin repeat containing protein [Source:MGI Symbol;Acc:MGI:1338871]	0.300591	-1.73412	5.39e-13	2.28e-11	yes	down	11.49	12.59	12.07	22.2	14.13	32.33	12.05	22.8867	K03362	FBXW1_11, BTRC, beta-TRCP	mmu05170;; mmu04340;; mmu04114;; mmu04120;; mmu04310;; mmu04390;; mmu04218;; mmu04710	Human immunodeficiency virus 1 infection;;Hedgehog signaling pathway;;Oocyte meiosis;;Ubiquitin mediated proteolysis;;Wnt signaling pathway;;Hippo signaling pathway;;Cellular senescence;;Circadian rhythm
ENSMUSG00000058715	Fcer1g	Fc receptor, IgE, high affinity I, gamma polypeptide [Source:MGI Symbol;Acc:MGI:95496]	2.8982	1.53515	5.6e-13	2.36e-11	yes	up	557.24	703.71	545.42	68.1	114.23	143.56	602.123	108.63	K07983	FCER1G	mmu04664;; mmu04611;; mmu04650;; mmu04625;; mmu05152;; mmu04071;; mmu04072;; mmu05310	Fc epsilon RI signaling pathway;;Platelet activation;;Natural killer cell mediated cytotoxicity;;C-type lectin receptor signaling pathway;;Tuberculosis;;Sphingolipid signaling pathway;;Phospholipase D signaling pathway;;Asthma
ENSMUSG00000079033	Mef2b	myocyte enhancer factor 2B [Source:MGI Symbol;Acc:MGI:104526]	9.32161	3.22058	5.71e-13	2.41e-11	yes	up	20.88	10.52	7.55	0.6	0.97	0.61	12.9833	0.726667	K09261	MEF2B	mmu04022;; mmu04371	cGMP-PKG signaling pathway;;Apelin signaling pathway
ENSMUSG00000004032	Gstm5	glutathione S-transferase, mu 5 [Source:MGI Symbol;Acc:MGI:1309466]	0.256576	-1.96254	6.09e-13	2.56e-11	yes	down	17.98	24.68	28.4	61.35	34.4	61.84	23.6867	52.53	K00799	GST, gst	mmu00980;; mmu00982;; mmu00983;; mmu05200;; mmu05225;; mmu05204;; mmu00480;; mmu05418;; mmu01524	Metabolism of xenobiotics by cytochrome P450;;Drug metabolism - cytochrome P450;;Drug metabolism - other enzymes;;Pathways in cancer;;Hepatocellular carcinoma;;Chemical carcinogenesis;;Glutathione metabolism;;Fluid shear stress and atherosclerosis;;Platinum drug resistance
ENSMUSG00000024028	Tff2	trefoil factor 2 (spasmolytic protein 1) [Source:MGI Symbol;Acc:MGI:1306805]	3.45e-09	-28.1087	6.25e-13	2.62e-11	yes	down	0	0	0	575.33	476.33	0	0	350.553	------	------	------	------
ENSMUSG00000071519	Prss3	protease, serine 3 [Source:MGI Symbol;Acc:MGI:102758]	3.47e-09	-28.1005	6.35e-13	2.66e-11	yes	down	0	0	0	252.51	479.79	0	0	244.1	------	------	------	------
ENSMUSG00000041481	Serpina3g	serine (or cysteine) peptidase inhibitor, clade A, member 3G [Source:MGI Symbol;Acc:MGI:105046]	3.35047	1.74436	6.81e-13	2.84e-11	yes	up	754.61	449.53	437.17	48.66	81.87	100.9	547.103	77.1433	------	------	------	------
ENSMUSG00000041740	Rnf10	ring finger protein 10 [Source:MGI Symbol;Acc:MGI:1859162]	0.406378	-1.29911	7.54e-13	3.14e-11	yes	down	105.17	126.18	116.03	142.52	115.14	197.12	115.793	151.593	------	------	------	------
ENSMUSG00000037904	Ankrd9	ankyrin repeat domain 9 [Source:MGI Symbol;Acc:MGI:1921501]	0.253105	-1.98219	7.55e-13	3.14e-11	yes	down	3.42	3.77	3.74	7.78	5.29	12.38	3.64333	8.48333	K25208	ANKRD9	------	------
ENSMUSG00000068115	Ninl	ninein-like [Source:MGI Symbol;Acc:MGI:1925427]	0.257289	-1.95854	7.76e-13	3.22e-11	yes	down	1.57	4.5	2.92	4.6	2.82	4.49	2.99667	3.97	K16477	NINL, NLP	------	------
ENSMUSG00000026073	Il1r2	interleukin 1 receptor, type II [Source:MGI Symbol;Acc:MGI:96546]	9.59419	3.26216	7.97e-13	3.3e-11	yes	up	50.52	14.1	19.37	1.14	1.87	1.68	27.9967	1.56333	K04387	IL1R2, CD121b	mmu05166;; mmu05146;; mmu05202;; mmu05215;; mmu04640;; mmu04060;; mmu05418	Human T-cell leukemia virus 1 infection;;Amoebiasis;;Transcriptional misregulation in cancer;;Prostate cancer;;Hematopoietic cell lineage;;Cytokine-cytokine receptor interaction;;Fluid shear stress and atherosclerosis
ENSMUSG00000071561	Cstdc5	cystatin domain containing 5 [Source:MGI Symbol;Acc:MGI:3696883]	10.3835	3.37622	8.05e-13	3.33e-11	yes	up	90.47	41.49	59.08	4.92	1.09	3.07	63.68	3.02667	------	------	------	------
ENSMUSG00000040170	Fmo2	flavin containing monooxygenase 2 [Source:MGI Symbol;Acc:MGI:1916776]	0.080627	-3.63259	8.63e-13	3.55e-11	yes	down	0.53	0.26	0.88	2.3	3.49	2.19	0.556667	2.66	K00485	FMO	mmu00982;; mmu00430	Drug metabolism - cytochrome P450;;Taurine and hypotaurine metabolism
ENSMUSG00000068747	Sort1	sortilin 1 [Source:MGI Symbol;Acc:MGI:1338015]	0.445583	-1.16623	9.47e-13	3.89e-11	yes	down	8.64	11.71	8.91	10.11	10.83	14.01	9.75333	11.65	K12388	SORT1	mmu04979;; mmu04142;; mmu04722	Cholesterol metabolism;;Lysosome;;Neurotrophin signaling pathway
ENSMUSG00000117964	Gm36043	predicted gene, 36043 [Source:MGI Symbol;Acc:MGI:5595202]	4.48513	2.16515	9.78e-13	4e-11	yes	up	3.5	2.85	2.89	0.27	0.55	0.31	3.08	0.376667	------	------	------	------
ENSMUSG00000022742	Cpox	coproporphyrinogen oxidase [Source:MGI Symbol;Acc:MGI:104841]	0.205021	-2.28616	1.05e-12	4.31e-11	yes	down	25.19	45.47	49.19	110.88	53.35	139.76	39.95	101.33	K00228	CPOX, hemF	mmu00860	Porphyrin and chlorophyll metabolism
ENSMUSG00000089929	Bcl2a1b	B cell leukemia/lymphoma 2 related protein A1b [Source:MGI Symbol;Acc:MGI:1278326]	3.44506	1.78453	1.09e-12	4.44e-11	yes	up	234.49	135.99	152.59	19.07	27.01	33.62	174.357	26.5667	K02162	BCL2A1	mmu05202;; mmu04064;; mmu04210;; mmu05221	Transcriptional misregulation in cancer;;NF-kappa B signaling pathway;;Apoptosis;;Acute myeloid leukemia
ENSMUSG00000016763	Scube1	signal peptide, CUB domain, EGF-like 1 [Source:MGI Symbol;Acc:MGI:1890616]	0.345576	-1.53292	1.11e-12	4.52e-11	yes	down	2.73	3.08	2.26	2.63	3.63	4.49	2.69	3.58333	K24468	SCUBE1_3	------	------
ENSMUSG00000029561	Oasl2	2'-5' oligoadenylate synthetase-like 2 [Source:MGI Symbol;Acc:MGI:1344390]	2.8229	1.49718	1.14e-12	4.63e-11	yes	up	55.52	55.19	45.76	6.73	11.01	12.87	52.1567	10.2033	K14608	OASL	mmu05165	Human papillomavirus infection
ENSMUSG00000032380	Dapk2	death-associated protein kinase 2 [Source:MGI Symbol;Acc:MGI:1341297]	0.298799	-1.74275	1.17e-12	4.72e-11	yes	down	12.81	13.37	10.98	21.02	13.83	30.25	12.3867	21.7	K08803	DAPK	mmu04140;; mmu05200;; mmu05219	Autophagy - animal;;Pathways in cancer;;Bladder cancer
ENSMUSG00000017830	Dhx58	DEXH (Asp-Glu-X-His) box polypeptide 58 [Source:MGI Symbol;Acc:MGI:1931560]	2.63693	1.39886	1.18e-12	4.77e-11	yes	up	58.42	58.08	49.06	7.79	11.3	14.95	55.1867	11.3467	K12649	DHX58, LGP2	mmu04622	RIG-I-like receptor signaling pathway
ENSMUSG00000026348	Acmsd	amino carboxymuconate semialdehyde decarboxylase [Source:MGI Symbol;Acc:MGI:2386323]	0.0943575	-3.40572	1.26e-12	5.06e-11	yes	down	0.6	0.83	1.23	4.87	1.71	8.86	0.886667	5.14667	K03392	ACMSD	mmu00380	Tryptophan metabolism
ENSMUSG00000024661	Fth1	ferritin heavy polypeptide 1 [Source:MGI Symbol;Acc:MGI:95588]	2.53939	1.34448	1.27e-12	5.11e-11	yes	up	11031.9	13787.1	10684	2485.82	1841.84	3079.29	11834.3	2468.98	K00522	FTH1	mmu04978;; mmu04216;; mmu04217	Mineral absorption;;Ferroptosis;;Necroptosis
ENSMUSG00000022557	Bop1	block of proliferation 1 [Source:MGI Symbol;Acc:MGI:1334460]	2.06856	1.04863	1.3e-12	5.23e-11	yes	up	63.51	74.99	62.82	15.21	16.3	21.65	67.1067	17.72	K14824	ERB1, BOP1	------	------
ENSMUSG00000071226	Cecr2	CECR2, histone acetyl-lysine reader [Source:MGI Symbol;Acc:MGI:1923799]	0.31605	-1.66177	1.31e-12	5.26e-11	yes	down	4.85	4.4	5.88	9.02	5.43	10.49	5.04333	8.31333	K25830	CECR2	------	------
ENSMUSG00000007379	Dennd2c	DENN/MADD domain containing 2C [Source:MGI Symbol;Acc:MGI:3036254]	0.22707	-2.13879	1.36e-12	5.44e-11	yes	down	0.95	2.1	2.13	3.88	3.13	4.98	1.72667	3.99667	K20161	DENND2	------	------
ENSMUSG00000042351	Grap2	GRB2-related adaptor protein 2 [Source:MGI Symbol;Acc:MGI:1333842]	0.441143	-1.18068	1.37e-12	5.46e-11	yes	down	21.96	31.25	25.56	26.28	27.7	34.69	26.2567	29.5567	K07366	GRAP2, GADS	mmu04660	T cell receptor signaling pathway
ENSMUSG00000021880	Rnase6	ribonuclease, RNase A family, 6 [Source:MGI Symbol;Acc:MGI:1925666]	0.409457	-1.28822	1.38e-12	5.52e-11	yes	down	21.75	29.8	27.79	24	35.68	35.95	26.4467	31.8767	K01172	RNASE6_7_8	------	------
ENSMUSG00000022237	Ankrd33b	ankyrin repeat domain 33B [Source:MGI Symbol;Acc:MGI:1917904]	2.95901	1.56511	1.45e-12	5.79e-11	yes	up	4.2	4.43	3	0.59	0.67	0.61	3.87667	0.623333	------	------	------	------
ENSMUSG00000059040	Eno1b	enolase 1B, retrotransposed [Source:MGI Symbol;Acc:MGI:3648653]	2.58114	1.36801	1.59e-12	6.32e-11	yes	up	315.24	318.55	251.66	43.34	53.49	85	295.15	60.61	K01689	ENO, eno	mmu03018;; mmu04066;; mmu00010	RNA degradation;;HIF-1 signaling pathway;;Glycolysis / Gluconeogenesis
ENSMUSG00000073678	Pgap1	post-GPI attachment to proteins 1 [Source:MGI Symbol;Acc:MGI:2443342]	0.36822	-1.44136	1.6e-12	6.33e-11	yes	down	1.75	1.7	1.75	2.04	2.89	2.31	1.73333	2.41333	K05294	PGAP1	mmu00563(Glycosylphosphatidylinositol	GPI)-anchor biosynthesis
ENSMUSG00000006574	Slc4a1	solute carrier family 4 (anion exchanger), member 1 [Source:MGI Symbol;Acc:MGI:109393]	0.0434502	-4.52449	1.66e-12	6.54e-11	yes	down	16.8	58.05	85.34	713.73	340.34	898.73	53.3967	650.933	K06573	SLC4A1, AE1, CD233	mmu04966	Collecting duct acid secretion
ENSMUSG00000000555	Itga5	integrin alpha 5 (fibronectin receptor alpha) [Source:MGI Symbol;Acc:MGI:96604]	3.031	1.59979	1.66e-12	6.54e-11	yes	up	29.37	22.06	16.79	2.87	3.54	5.07	22.74	3.82667	K06484	ITGA5, CD49e	mmu05165;; mmu04512;; mmu04510;; mmu05205;; mmu05206;; mmu05168;; mmu05410(Hypertrophic cardiomyopathy ;; mmu04151;; mmu05100;; mmu05133;; mmu04145;; mmu05412(Arrhythmogenic right ventricular cardiomyopathy ;; mmu05135;; mmu04810;; mmu04640;; mmu05414(Dilated cardiomyopathy	Human papillomavirus infection;;ECM-receptor interaction;;Focal adhesion;;Proteoglycans in cancer;;MicroRNAs in cancer;;Herpes simplex virus 1 infection;;HCM);;PI3K-Akt signaling pathway;;Bacterial invasion of epithelial cells;;Pertussis;;Phagosome;;ARVC);;Yersinia infection;;Regulation of actin cytoskeleton;;Hematopoietic cell lineage;;DCM)
ENSMUSG00000028037	Ifi44	interferon-induced protein 44 [Source:MGI Symbol;Acc:MGI:2443016]	5.02516	2.32917	1.75e-12	6.87e-11	yes	up	17.39	22.54	30.52	1.5	2.27	3.32	23.4833	2.36333	------	------	------	------
ENSMUSG00000056234	Ncoa4	nuclear receptor coactivator 4 [Source:MGI Symbol;Acc:MGI:1350932]	0.363155	-1.46134	1.76e-12	6.89e-11	yes	down	52.01	86.87	79.43	97.97	84.44	158.61	72.77	113.673	K09289	NCOA4, PTC3	mmu05200;; mmu04216;; mmu05216	Pathways in cancer;;Ferroptosis;;Thyroid cancer
ENSMUSG00000071311	Gpr31b	G protein-coupled receptor 31, D17Leh66b region [Source:MGI Symbol;Acc:MGI:1354372]	31.0873	4.95825	1.76e-12	6.89e-11	yes	up	15.04	5.33	6.83	0.11	0.36	0	9.06667	0.156667	K08406	GPR31	------	------
ENSMUSG00000025495	Ptdss2	phosphatidylserine synthase 2 [Source:MGI Symbol;Acc:MGI:1351664]	0.222679	-2.16696	1.8e-12	7.04e-11	yes	down	9.55	16.99	20.88	78.26	32.69	91.19	15.8067	67.38	K08730	PTDSS2	mmu00564	Glycerophospholipid metabolism
ENSMUSG00000019929	Dcn	decorin [Source:MGI Symbol;Acc:MGI:94872]	2.87688	1.5245	1.84e-12	7.17e-11	yes	up	161.33	106.53	104.45	17.98	24.5	25.23	124.103	22.57	K04660	DCN	mmu04350;; mmu05205	TGF-beta signaling pathway;;Proteoglycans in cancer
ENSMUSG00000035686	Thrsp	thyroid hormone responsive [Source:MGI Symbol;Acc:MGI:109126]	0.101546	-3.29979	1.85e-12	7.21e-11	yes	down	0.66	0.39	1.14	2.7	3.15	5.62	0.73	3.82333	------	------	------	------
ENSMUSG00000020889	Nr1d1	nuclear receptor subfamily 1, group D, member 1 [Source:MGI Symbol;Acc:MGI:2444210]	0.248173	-2.01058	1.86e-12	7.23e-11	yes	down	2.57	1.64	2.7	4.54	4.13	6.48	2.30333	5.05	K03728	NR1D1	mmu04710	Circadian rhythm
ENSMUSG00000068129	Cst7	cystatin F (leukocystatin) [Source:MGI Symbol;Acc:MGI:1298217]	3.5323	1.82061	1.93e-12	7.49e-11	yes	up	52.58	81.82	58.58	6.84	7.65	14.28	64.3267	9.59	------	------	------	------
ENSMUSG00000056973	Ces1d	carboxylesterase 1D [Source:MGI Symbol;Acc:MGI:2148202]	0.0361407	-4.79023	1.94e-12	7.52e-11	yes	down	0	0.06	0.38	1.75	1.81	1.42	0.146667	1.66	K01044	CES1	mmu00983	Drug metabolism - other enzymes
ENSMUSG00000054499	Dedd2	death effector domain-containing DNA binding protein 2 [Source:MGI Symbol;Acc:MGI:1914629]	0.435507	-1.19923	2e-12	7.73e-11	yes	down	14.81	16.72	17.21	18.14	14.65	25.91	16.2467	19.5667	------	------	------	------
ENSMUSG00000035248	Tut7	terminal uridylyl transferase 7 [Source:MGI Symbol;Acc:MGI:2387179]	0.457924	-1.12682	2.1e-12	8.1e-11	yes	down	51.91	59.43	57.69	59.92	49.49	86.93	56.3433	65.4467	K13291	TUT	------	------
ENSMUSG00000052684	Jun	jun proto-oncogene [Source:MGI Symbol;Acc:MGI:96646]	2.81928	1.49533	2.11e-12	8.14e-11	yes	up	40.47	34.28	24.15	5.88	5.82	6.48	32.9667	6.06	K04448	JUN	mmu04530;; mmu05200;; mmu05224;; mmu04510;; mmu04722;; mmu04921;; mmu04926;; mmu05170;; mmu04660;; mmu04662;; mmu04621;; mmu04620;; mmu04024;; mmu04625;; mmu04668;; mmu04310;; mmu05135;; mmu04210;; mmu05133;; mmu05132;; mmu04010;; mmu05321(Inflammatory bowel disease ;; mmu05323;; mmu05231;; mmu05203;; mmu05235;; mmu05031;; mmu05030;; mmu05211;; mmu05210;; mmu04915;; mmu04658;; mmu01522;; mmu04933…	Tight junction;;Pathways in cancer;;Breast cancer;;Focal adhesion;;Neurotrophin signaling pathway;;Oxytocin signaling pathway;;Relaxin signaling pathway;;Human immunodeficiency virus 1 infection;;T cell receptor signaling pathway;;B cell receptor signaling pathway;;NOD-like receptor signaling pathway;;Toll-like receptor signaling pathway;;cAMP signaling pathway;;C-type lectin receptor signaling p…
ENSMUSG00000026121	Sema4c	sema domain, immunoglobulin domain (Ig), transmembrane domain (TM) and short cytoplasmic domain, (semaphorin) 4C [Source:MGI Symbol;Acc:MGI:109252]	3.03932	1.60375	2.16e-12	8.31e-11	yes	up	19.62	14.69	12.35	2.25	2.78	2.84	15.5533	2.62333	K06521	SEMA4, CD100	mmu04360	Axon guidance
ENSMUSG00000040463	Mybbp1a	MYB binding protein (P160) 1a [Source:MGI Symbol;Acc:MGI:106181]	2.1012	1.07121	2.29e-12	8.8e-11	yes	up	132.51	135.53	111.85	27.46	29.85	38.64	126.63	31.9833	K02331	POL5, MYBBP1A	------	------
ENSMUSG00000038037	Socs1	suppressor of cytokine signaling 1 [Source:MGI Symbol;Acc:MGI:1354910]	3.79408	1.92375	2.41e-12	9.24e-11	yes	up	10.95	18.3	10.38	1.26	1.74	2.51	13.21	1.83667	K04694	SOCS1, JAB	mmu04917;; mmu04120;; mmu04380;; mmu04910;; mmu05145;; mmu05206;; mmu04630;; mmu04935;; mmu04930	Prolactin signaling pathway;;Ubiquitin mediated proteolysis;;Osteoclast differentiation;;Insulin signaling pathway;;Toxoplasmosis;;MicroRNAs in cancer;;Jak-STAT signaling pathway;;Growth hormone synthesis, secretion and action;;Type II diabetes mellitus
ENSMUSG00000054905	Stfa3	stefin A3 [Source:MGI Symbol;Acc:MGI:106196]	26.9544	4.75245	2.83e-12	1.08e-10	yes	up	51.97	30.86	53.77	1.53	0.38	0.59	45.5333	0.833333	K13907	CSTA_B	------	------
ENSMUSG00000037202	Prf1	perforin 1 (pore forming protein) [Source:MGI Symbol;Acc:MGI:97551]	3.56031	1.832	2.92e-12	1.11e-10	yes	up	11.02	21.02	15.68	2.2	2.34	2.39	15.9067	2.31	K07818	PRF1	mmu04940;; mmu05332;; mmu05320;; mmu04650;; mmu05330;; mmu04210;; mmu05416	Type I diabetes mellitus;;Graft-versus-host disease;;Autoimmune thyroid disease;;Natural killer cell mediated cytotoxicity;;Allograft rejection;;Apoptosis;;Viral myocarditis
ENSMUSG00000055653	Gpc3	glypican 3 [Source:MGI Symbol;Acc:MGI:104903]	0.269082	-1.89388	2.93e-12	1.12e-10	yes	down	1.52	1.41	1.69	2.73	3.13	3.1	1.54	2.98667	K08109	GPC3	mmu05205	Proteoglycans in cancer
ENSMUSG00000048216	Gpr85	G protein-coupled receptor 85 [Source:MGI Symbol;Acc:MGI:1927851]	16.4844	4.04303	2.99e-12	1.14e-10	yes	up	4.09	3.45	1.41	0.06	0.19	0.25	2.98333	0.166667	K04302	SREB2, GPR85	------	------
ENSMUSG00000099137	Gm10603	predicted gene 10603 [Source:MGI Symbol;Acc:MGI:3642592]	0.174176	-2.52138	3.47e-12	1.31e-10	yes	down	0.42	0.96	0.89	3.34	1.42	3.38	0.756667	2.71333	------	------	------	------
ENSMUSG00000072437	Nanos1	nanos C2HC-type zinc finger 1 [Source:MGI Symbol;Acc:MGI:2669254]	0.223351	-2.16262	3.61e-12	1.36e-10	yes	down	0.86	0.67	0.6	1.66	1.2	2.1	0.71	1.65333	K18741	NANOS1, NOS1	------	------
ENSMUSG00000008730	Hipk1	homeodomain interacting protein kinase 1 [Source:MGI Symbol;Acc:MGI:1314873]	0.465855	-1.10205	3.61e-12	1.36e-10	yes	down	36.09	37.41	34.98	36.67	31.2	53.58	36.16	40.4833	K08826	HIPK	mmu04218	Cellular senescence
ENSMUSG00000095105	Edaradd	EDAR (ectodysplasin-A receptor)-associated death domain [Source:MGI Symbol;Acc:MGI:1931001]	0.303963	-1.71803	3.75e-12	1.41e-10	yes	down	0.88	0.91	1.17	1.52	1.9	1.63	0.986667	1.68333	K23324	EDARADD	mmu04064	NF-kappa B signaling pathway
ENSMUSG00000031495	Cd209d	CD209d antigen [Source:MGI Symbol;Acc:MGI:2157947]	0.0558488	-4.16233	3.8e-12	1.43e-10	yes	down	0.17	0.44	0.57	3.85	4.24	2.86	0.393333	3.65	K06563	CLEC4L_M, DC-SIGN, CD209, CD299	mmu04625;; mmu04145;; mmu05152;; mmu05162	C-type lectin receptor signaling pathway;;Phagosome;;Tuberculosis;;Measles
ENSMUSG00000020811	Wscd1	WSC domain containing 1 [Source:MGI Symbol;Acc:MGI:2448493]	0.229839	-2.1213	3.81e-12	1.43e-10	yes	down	1.88	1.08	1.43	2.46	2.74	4.14	1.46333	3.11333	------	------	------	------
ENSMUSG00000031732	Phlpp2	PH domain and leucine rich repeat protein phosphatase 2 [Source:MGI Symbol;Acc:MGI:2444928]	0.368872	-1.43881	3.84e-12	1.44e-10	yes	down	3.97	4.98	4.56	6.78	4.77	8.13	4.50333	6.56	K16340	PHLPP	mmu04151	PI3K-Akt signaling pathway
ENSMUSG00000003541	Ier3	immediate early response 3 [Source:MGI Symbol;Acc:MGI:104814]	3.47223	1.79586	3.94e-12	1.47e-10	yes	up	24.2	19.38	17.38	3.09	2.84	3.12	20.32	3.01667	------	------	------	------
ENSMUSG00000026879	Gsn	gelsolin [Source:MGI Symbol;Acc:MGI:95851]	0.407277	-1.29592	4.04e-12	1.51e-10	yes	down	53.47	79.19	71.4	73.97	95.9	88.17	68.02	86.0133	K05768	GSN	mmu04810;; mmu05203;; mmu04666	Regulation of actin cytoskeleton;;Viral carcinogenesis;;Fc gamma R-mediated phagocytosis
ENSMUSG00000094686	Ccl21a	chemokine (C-C motif) ligand 21A (serine) [Source:MGI Symbol;Acc:MGI:1349183]	0.211369	-2.24216	4.05e-12	1.51e-10	yes	down	45.52	140.62	123.74	199.11	254.08	307.44	103.293	253.543	K16062	CCL21, SLC	mmu04062;; mmu04061;; mmu04060;; mmu04064	Chemokine signaling pathway;;Viral protein interaction with cytokine and cytokine receptor;;Cytokine-cytokine receptor interaction;;NF-kappa B signaling pathway
ENSMUSG00000038664	Herc1	HECT and RLD domain containing E3 ubiquitin protein ligase family member 1 [Source:MGI Symbol;Acc:MGI:2384589]	0.450449	-1.15056	4.34e-12	1.61e-10	yes	down	20.99	21.57	22.89	26.13	21.46	35.03	21.8167	27.54	K10594	HERC1	mmu04120	Ubiquitin mediated proteolysis
ENSMUSG00000015312	Gadd45b	growth arrest and DNA-damage-inducible 45 beta [Source:MGI Symbol;Acc:MGI:107776]	2.91197	1.54199	4.49e-12	1.66e-10	yes	up	60.55	81.96	50.84	8.94	12.92	12.09	64.45	11.3167	K04402	GADD45	mmu05200;; mmu05224;; mmu05225;; mmu05222;; mmu05223;; mmu05220;; mmu05226;; mmu04210;; mmu04064;; mmu04068;; mmu04218;; mmu05202;; mmu05218;; mmu05213;; mmu05212;; mmu05210;; mmu05217;; mmu05216;; mmu05214;; mmu04010;; mmu04115;; mmu05169;; mmu04110	Pathways in cancer;;Breast cancer;;Hepatocellular carcinoma;;Small cell lung cancer;;Non-small cell lung cancer;;Chronic myeloid leukemia;;Gastric cancer;;Apoptosis;;NF-kappa B signaling pathway;;FoxO signaling pathway;;Cellular senescence;;Transcriptional misregulation in cancer;;Melanoma;;Endometrial cancer;;Pancreatic cancer;;Colorectal cancer;;Basal cell carcinoma;;Thyroid cancer;;Glioma;;MAP…
ENSMUSG00000110735	Gm47173	predicted gene, 47173 [Source:MGI Symbol;Acc:MGI:6095954]	0.0525962	-4.2489	4.78e-12	1.77e-10	yes	down	0	0.15	0.22	1.3	1.19	1.32	0.123333	1.27	------	------	------	------
ENSMUSG00000032925	Itgbl1	integrin, beta-like 1 [Source:MGI Symbol;Acc:MGI:2443439]	0.104678	-3.25597	4.8e-12	1.77e-10	yes	down	0.26	0.11	0.16	0.75	1.07	0.74	0.176667	0.853333	------	------	------	------
ENSMUSG00000034687	Fras1	Fraser extracellular matrix complex subunit 1 [Source:MGI Symbol;Acc:MGI:2385368]	0.227577	-2.13557	4.82e-12	1.78e-10	yes	down	0.11	0.22	1.12	0.31	0.4	0.42	0.483333	0.376667	K23379	FRAS1	mmu04512	ECM-receptor interaction
ENSMUSG00000026027	Stradb	STE20-related kinase adaptor beta [Source:MGI Symbol;Acc:MGI:2144047]	0.258903	-1.94952	5.05e-12	1.86e-10	yes	down	7.07	13.39	13.49	23.59	15.66	29.69	11.3167	22.98	K17532	STRADB	mmu04152;; mmu04150	AMPK signaling pathway;;mTOR signaling pathway
ENSMUSG00000020235	Fzr1	fizzy and cell division cycle 20 related 1 [Source:MGI Symbol;Acc:MGI:1926790]	0.314016	-1.67109	5.3e-12	1.95e-10	yes	down	31.74	39.81	39.1	65.08	37.46	82.71	36.8833	61.75	K03364	CDH1, FZR1	mmu04120;; mmu04914;; mmu04110	Ubiquitin mediated proteolysis;;Progesterone-mediated oocyte maturation;;Cell cycle
ENSMUSG00000079418	Atg4a	autophagy related 4A, cysteine peptidase [Source:MGI Symbol;Acc:MGI:2147903]	0.352116	-1.50588	5.32e-12	1.95e-10	yes	down	18.45	17.74	16.98	24.8	18.75	35.26	17.7233	26.27	K08342	ATG4	mmu04140;; mmu04136	Autophagy - animal;;Autophagy - other
ENSMUSG00000033538	Casp4	caspase 4, apoptosis-related cysteine peptidase [Source:MGI Symbol;Acc:MGI:107700]	3.33332	1.73696	5.36e-12	1.96e-10	yes	up	45.59	40.82	37.46	4.07	7.43	7.57	41.29	6.35667	K04394	CASP4, CASP11	mmu04621;; mmu05132	NOD-like receptor signaling pathway;;Salmonella infection
ENSMUSG00000024678	Ms4a4d	membrane-spanning 4-domains, subfamily A, member 4D [Source:MGI Symbol;Acc:MGI:1913857]	2.18249	1.12597	5.45e-12	1.99e-10	yes	up	29.38	31.55	30.75	6.29	7.28	8.31	30.56	7.29333	K22190	MS4A3S	------	------
ENSMUSG00000029613	Eif2ak1	eukaryotic translation initiation factor 2 alpha kinase 1 [Source:MGI Symbol;Acc:MGI:1353448]	0.291537	-1.77825	5.63e-12	2.05e-10	yes	down	26.38	29.02	27.73	48.92	28.28	73.78	27.71	50.3267	K16194	EIF2AK1	mmu04141;; mmu05162;; mmu05168;; mmu05160	Protein processing in endoplasmic reticulum;;Measles;;Herpes simplex virus 1 infection;;Hepatitis C
ENSMUSG00000079197	Psme2	proteasome (prosome, macropain) activator subunit 2 (PA28 beta) [Source:MGI Symbol;Acc:MGI:1096365]	2.11919	1.08351	6.3e-12	2.29e-10	yes	up	416.91	628.05	483.34	82.68	144.15	108.27	509.433	111.7	K06697	PSME2	mmu04612;; mmu03050	Antigen processing and presentation;;Proteasome
ENSMUSG00000033706	Smyd5	SET and MYND domain containing 5 [Source:MGI Symbol;Acc:MGI:108048]	2.15869	1.11015	6.47e-12	2.34e-10	yes	up	41.01	41.98	33.43	8.57	9.87	13.76	38.8067	10.7333	K24635	SMYD5, ZMYND23	------	------
ENSMUSG00000038695	Josd2	Josephin domain containing 2 [Source:MGI Symbol;Acc:MGI:1913374]	0.236504	-2.08006	6.55e-12	2.37e-10	yes	down	35.36	63.3	58.98	129.11	64.27	156.84	52.5467	116.74	K15235	JOSD	------	------
ENSMUSG00000074269	Rec114	REC114 meiotic recombination protein [Source:MGI Symbol;Acc:MGI:1920923]	0.127211	-2.97471	6.62e-12	2.39e-10	yes	down	2.52	2.1	5.22	25.94	15.02	42.54	3.28	27.8333	------	------	------	------
ENSMUSG00000051910	Sox6	SRY (sex determining region Y)-box 6 [Source:MGI Symbol;Acc:MGI:98368]	0.0389173	-4.68345	6.71e-12	2.41e-10	yes	down	1.43	1.39	7.97	27.38	14.23	36.31	3.59667	25.9733	K09269	SOX5_6_13	------	------
ENSMUSG00000097405	D630044L22Rik	RIKEN cDNA gene D630044L22 gene [Source:MGI Symbol;Acc:MGI:3709661]	0.0412679	-4.59884	7.39e-12	2.65e-10	yes	down	0	0.53	0.34	3.45	2.15	6.09	0.29	3.89667	------	------	------	------
ENSMUSG00000050244	Heatr1	HEAT repeat containing 1 [Source:MGI Symbol;Acc:MGI:2442524]	2.11068	1.07771	7.72e-12	2.77e-10	yes	up	44.26	43.67	35.85	8.52	10.29	12.64	41.26	10.4833	K14550	UTP10, HEATR1	mmu03008	Ribosome biogenesis in eukaryotes
ENSMUSG00000037536	Fbxo34	F-box protein 34 [Source:MGI Symbol;Acc:MGI:1926188]	0.335615	-1.57512	7.8e-12	2.79e-10	yes	down	17.11	13.04	12.37	20.11	14.58	27.59	14.1733	20.76	------	------	------	------
ENSMUSG00000022769	Sdf2l1	stromal cell-derived factor 2-like 1 [Source:MGI Symbol;Acc:MGI:2149842]	2.41696	1.27319	8.1e-12	2.89e-10	yes	up	148.04	200.44	178.63	39.4	36.17	35.99	175.703	37.1867	------	------	------	------
ENSMUSG00000030865	Chp2	calcineurin-like EF hand protein 2 [Source:MGI Symbol;Acc:MGI:1917511]	0.0811307	-3.62361	8.58e-12	3.05e-10	yes	down	0.14	0.51	0.31	2.06	1.82	2.19	0.32	2.02333	K17611	CHP2	------	------
ENSMUSG00000047648	Fbxo30	F-box protein 30 [Source:MGI Symbol;Acc:MGI:1919115]	0.298994	-1.74181	8.76e-12	3.11e-10	yes	down	4.34	6.07	6.43	8.83	6.61	14.85	5.61333	10.0967	K10307	FBXO30	------	------
ENSMUSG00000002847	Pla1a	phospholipase A1 member A [Source:MGI Symbol;Acc:MGI:1934677]	4.8689	2.2836	8.83e-12	3.13e-10	yes	up	48.62	27.42	19.41	2.59	6.45	3.3	31.8167	4.11333	K13618	PLA1A	mmu00564;; mmu04014	Glycerophospholipid metabolism;;Ras signaling pathway
ENSMUSG00000028661	Epha8	Eph receptor A8 [Source:MGI Symbol;Acc:MGI:109378]	0.0823771	-3.60161	8.91e-12	3.15e-10	yes	down	0.11	0.09	0.08	0.75	0.45	0.5	0.0933333	0.566667	K05109	EPHA8, EEK	mmu04360	Axon guidance
ENSMUSG00000002985	Apoe	apolipoprotein E [Source:MGI Symbol;Acc:MGI:88057]	0.436099	-1.19727	8.92e-12	3.15e-10	yes	down	1418.06	1363.74	1135.12	1289.46	1870.51	1561.03	1305.64	1573.67	K04524	APOE	mmu04979;; mmu05010	Cholesterol metabolism;;Alzheimer disease
ENSMUSG00000030708	Dnajb13	DnaJ heat shock protein family (Hsp40) member B13 [Source:MGI Symbol;Acc:MGI:1916637]	0.231302	-2.11215	9.21e-12	3.25e-10	yes	down	2.71	4.19	5.08	4.92	2.79	5.99	3.99333	4.56667	K09519	DNAJB13	------	------
ENSMUSG00000066363	Serpina3f	serine (or cysteine) peptidase inhibitor, clade A, member 3F [Source:MGI Symbol;Acc:MGI:2182838]	3.02826	1.59849	9.28e-12	3.27e-10	yes	up	178.74	147.95	178.72	17.63	29.74	42.49	168.47	29.9533	K04525	SERPINA	------	------
ENSMUSG00000047181	Samd14	sterile alpha motif domain containing 14 [Source:MGI Symbol;Acc:MGI:2384945]	0.343347	-1.54226	9.33e-12	3.28e-10	yes	down	16.69	17.86	16.84	27.49	16.7	35.89	17.13	26.6933	------	------	------	------
ENSMUSG00000054434	Tmem120b	transmembrane protein 120B [Source:MGI Symbol;Acc:MGI:3603158]	0.240556	-2.05556	9.41e-12	3.3e-10	yes	down	3.47	5.36	5.03	10.72	6.54	13.64	4.62	10.3	------	------	------	------
ENSMUSG00000039652	Cpeb3	cytoplasmic polyadenylation element binding protein 3 [Source:MGI Symbol;Acc:MGI:2443075]	0.302748	-1.72381	9.43e-12	3.3e-10	yes	down	2.48	1.48	1.92	3.43	2.77	3.83	1.96	3.34333	K02602	CPEB, ORB	mmu04114;; mmu04914	Oocyte meiosis;;Progesterone-mediated oocyte maturation
ENSMUSG00000034947	Tmem106a	transmembrane protein 106A [Source:MGI Symbol;Acc:MGI:1922056]	2.78077	1.47548	1.12e-11	3.92e-10	yes	up	34.82	60.85	48.41	6.44	8.61	11	48.0267	8.68333	K25049	TMEM106A	------	------
ENSMUSG00000035476	Tab3	TGF-beta activated kinase 1/MAP3K7 binding protein 3 [Source:MGI Symbol;Acc:MGI:1913974]	0.36005	-1.47373	1.12e-11	3.93e-10	yes	down	5.56	4.83	6.27	7.97	7.14	13.8	5.55333	9.63667	K12793	MAP3K7IP3, TAB3	mmu04621;; mmu04657;; mmu04668;; mmu05132;; mmu04064	NOD-like receptor signaling pathway;;IL-17 signaling pathway;;TNF signaling pathway;;Salmonella infection;;NF-kappa B signaling pathway
ENSMUSG00000023132	Gzma	granzyme A [Source:MGI Symbol;Acc:MGI:109266]	3.15726	1.65867	1.21e-11	4.2e-10	yes	up	79.71	114.95	116.79	13.4	21.85	15.62	103.817	16.9567	K01352	GZMA	mmu04080	Neuroactive ligand-receptor interaction
ENSMUSG00000073542	Cep76	centrosomal protein 76 [Source:MGI Symbol;Acc:MGI:1923401]	0.301356	-1.73046	1.23e-11	4.29e-10	yes	down	7.84	9.1	8.38	14.66	8.77	21	8.44	14.81	K16457	CEP76	------	------
ENSMUSG00000035448	Ccr3	chemokine (C-C motif) receptor 3 [Source:MGI Symbol;Acc:MGI:104616]	0.187634	-2.41401	1.25e-11	4.34e-10	yes	down	1.85	6.2	6.01	11.45	10.96	16.92	4.68667	13.11	K04178	CCR3, CD193	mmu05167;; mmu05163;; mmu05203;; mmu04062;; mmu04061;; mmu04060	Kaposi sarcoma-associated herpesvirus infection;;Human cytomegalovirus infection;;Viral carcinogenesis;;Chemokine signaling pathway;;Viral protein interaction with cytokine and cytokine receptor;;Cytokine-cytokine receptor interaction
ENSMUSG00000029650	Slc46a3	solute carrier family 46, member 3 [Source:MGI Symbol;Acc:MGI:1918956]	0.299114	-1.74123	1.26e-11	4.38e-10	yes	down	7.15	17.25	14.51	22.59	21.95	27.61	12.97	24.05	K20840	SLC46A3	------	------
ENSMUSG00000024663	Rab3il1	RAB3A interacting protein (rabin3)-like 1 [Source:MGI Symbol;Acc:MGI:1922010]	0.233828	-2.09648	1.27e-11	4.41e-10	yes	down	18.95	38.24	32.21	63.81	34.38	91.93	29.8	63.3733	K16779	RAB3IP, RABIN8	------	------
ENSMUSG00000044703	Phf11a	PHD finger protein 11A [Source:MGI Symbol;Acc:MGI:1918441]	3.10213	1.63326	1.28e-11	4.42e-10	yes	up	28.92	31.6	26.84	3.12	4.63	7.17	29.12	4.97333	------	------	------	------
ENSMUSG00000074419	Pira13	paired-Ig-like receptor A13 [Source:MGI Symbol;Acc:MGI:3705216]	4.83584	2.27377	1.3e-11	4.47e-10	yes	up	11.28	13.57	11.92	0.59	1.42	2.04	12.2567	1.35	K06512	LILR, CD85	mmu04380;; mmu04662	Osteoclast differentiation;;B cell receptor signaling pathway
ENSMUSG00000044461	Shisa2	shisa family member 2 [Source:MGI Symbol;Acc:MGI:2444716]	0.231749	-2.10936	1.31e-11	4.52e-10	yes	down	0.66	0.84	1.04	1.93	2.04	1.83	0.846667	1.93333	------	------	------	------
ENSMUSG00000063229	Ldha	lactate dehydrogenase A [Source:MGI Symbol;Acc:MGI:96759]	2.21282	1.14589	1.35e-11	4.64e-10	yes	up	803.88	811.66	663.33	152.88	148.96	242.18	759.623	181.34	K00016	LDH, ldh	mmu05230;; mmu00640;; mmu00270;; mmu00620;; mmu00010;; mmu04922;; mmu04066	Central carbon metabolism in cancer;;Propanoate metabolism;;Cysteine and methionine metabolism;;Pyruvate metabolism;;Glycolysis / Gluconeogenesis;;Glucagon signaling pathway;;HIF-1 signaling pathway
ENSMUSG00000057880	Abat	4-aminobutyrate aminotransferase [Source:MGI Symbol;Acc:MGI:2443582]	0.311132	-1.6844	1.39e-11	4.78e-10	yes	down	1.44	2.67	2.37	3.48	3.58	4.12	2.16	3.72667	K13524	ABAT	mmu00650;; mmu00280;; mmu00410;; mmu00640;; mmu00250;; mmu04727	Butanoate metabolism;;Valine, leucine and isoleucine degradation;;beta-Alanine metabolism;;Propanoate metabolism;;Alanine, aspartate and glutamate metabolism;;GABAergic synapse
ENSMUSG00000023456	Tpi1	triosephosphate isomerase 1 [Source:MGI Symbol;Acc:MGI:98797]	2.13857	1.09664	1.4e-11	4.8e-10	yes	up	284.5	311.7	259.77	60.5	56.96	92.05	285.323	69.8367	------	------	------	------
ENSMUSG00000027078	Ube2l6	ubiquitin-conjugating enzyme E2L 6 [Source:MGI Symbol;Acc:MGI:1914500]	0.287167	-1.80004	1.43e-11	4.9e-10	yes	down	111.53	191.54	205.46	295.74	212.75	416.8	169.51	308.43	K04553	UBE2L6, UBCH8	mmu04120;; mmu05012	Ubiquitin mediated proteolysis;;Parkinson disease
ENSMUSG00000028125	Abca4	ATP-binding cassette, sub-family A (ABC1), member 4 [Source:MGI Symbol;Acc:MGI:109424]	8.97695	3.16622	1.44e-11	4.9e-10	yes	up	4.62	2.86	1.63	0.32	0.17	0.1	3.03667	0.196667	K05644	ABCA4	mmu02010	ABC transporters
ENSMUSG00000021690	Jmy	junction-mediating and regulatory protein [Source:MGI Symbol;Acc:MGI:1913096]	0.376349	-1.40986	1.46e-11	4.96e-10	yes	down	3.99	3.61	3.54	4.95	3.68	6.99	3.71333	5.20667	K24045	JMY	------	------
ENSMUSG00000033880	Lgals3bp	lectin, galactoside-binding, soluble, 3 binding protein [Source:MGI Symbol;Acc:MGI:99554]	2.37789	1.24968	1.47e-11	5e-10	yes	up	585.14	496.78	386.36	87.98	101.39	138.22	489.427	109.197	K17300	LGALS3BP	------	------
ENSMUSG00000038296	Galnt18	polypeptide N-acetylgalactosaminyltransferase 18 [Source:MGI Symbol;Acc:MGI:2446239]	2.97368	1.57225	1.48e-11	5.01e-10	yes	up	14.76	14.58	15.03	1.76	3.28	2.78	14.79	2.60667	K00710	GALNT	mmu00514;; mmu00512	Other types of O-glycan biosynthesis;;Mucin type O-glycan biosynthesis
ENSMUSG00000031652	N4bp1	NEDD4 binding protein 1 [Source:MGI Symbol;Acc:MGI:2136825]	2.13118	1.09165	1.49e-11	5.05e-10	yes	up	27.22	24.72	20.22	4.93	5.96	6.78	24.0533	5.89	------	------	------	------
ENSMUSG00000091649	Phf11b	PHD finger protein 11B [Source:MGI Symbol;Acc:MGI:3645789]	3.12208	1.64251	1.49e-11	5.05e-10	yes	up	70.36	90.18	79.61	8.55	11.71	20.66	80.05	13.64	------	------	------	------
ENSMUSG00000053801	Grwd1	glutamate-rich WD repeat containing 1 [Source:MGI Symbol;Acc:MGI:2141989]	2.32808	1.21914	1.55e-11	5.25e-10	yes	up	39.27	38.38	32.13	6.71	6.95	10.64	36.5933	8.1	K14848	RRB1, GRWD1	------	------
ENSMUSG00000042444	Mindy2	MINDY lysine 48 deubiquitinase 2 [Source:MGI Symbol;Acc:MGI:2443086]	0.43446	-1.2027	1.57e-11	5.31e-10	yes	down	7.56	8.92	8.21	9.97	7.72	12.4	8.23	10.03	K01309	MINDY1_2	------	------
ENSMUSG00000028393	Alad	aminolevulinate, delta-, dehydratase [Source:MGI Symbol;Acc:MGI:96853]	0.231949	-2.10812	1.61e-11	5.43e-10	yes	down	66.38	122.49	126.91	253.65	126.94	328.48	105.26	236.357	K01698	hemB, ALAD	mmu00860	Porphyrin and chlorophyll metabolism
ENSMUSG00000035441	Myo1d	myosin ID [Source:MGI Symbol;Acc:MGI:107728]	0.327402	-1.61086	1.74e-11	5.86e-10	yes	down	4.85	4.38	4.56	6.64	4.86	10.81	4.59667	7.43667	K10356	MYO1	------	------
ENSMUSG00000036432	Siah2	siah E3 ubiquitin protein ligase 2 [Source:MGI Symbol;Acc:MGI:108062]	2.82003	1.49571	1.85e-11	6.21e-10	yes	up	15.2	12.78	10.47	2.28	2.36	2.38	12.8167	2.34	K08742	SIAH2	------	------
ENSMUSG00000004846	Plod3	procollagen-lysine, 2-oxoglutarate 5-dioxygenase 3 [Source:MGI Symbol;Acc:MGI:1347008]	2.26385	1.17878	1.95e-11	6.52e-10	yes	up	33.25	54.9	40.2	9.36	10.77	13.57	42.7833	11.2333	K13646	PLOD3	mmu00514;; mmu00310	Other types of O-glycan biosynthesis;;Lysine degradation
ENSMUSG00000027589	Pcmtd2	protein-L-isoaspartate (D-aspartate) O-methyltransferase domain containing 2 [Source:MGI Symbol;Acc:MGI:1923927]	0.474556	-1.07535	2.11e-11	7.03e-10	yes	down	17.86	13.1	16.48	15.08	15.19	21.05	15.8133	17.1067	------	------	------	------
ENSMUSG00000020467	Efemp1	epidermal growth factor-containing fibulin-like extracellular matrix protein 1 [Source:MGI Symbol;Acc:MGI:1339998]	0.110118	-3.18287	2.19e-11	7.3e-10	yes	down	0.68	0.36	1.74	3.22	3.43	4.5	0.926667	3.71667	K18262	EFEMP1, FBLN3	------	------
ENSMUSG00000025780	Itih5	inter-alpha-trypsin inhibitor, heavy chain 5 [Source:MGI Symbol;Acc:MGI:1925751]	0.345053	-1.53511	2.22e-11	7.38e-10	yes	down	1.08	1.81	1.53	1.87	2.39	2.4	1.47333	2.22	K24515	ITIH5	------	------
ENSMUSG00000070427	Il18bp	interleukin 18 binding protein [Source:MGI Symbol;Acc:MGI:1333800]	2.5458	1.34812	2.34e-11	7.73e-10	yes	up	68.08	81.84	48.66	9.55	12.17	15.37	66.1933	12.3633	K25565	IL18BP	------	------
ENSMUSG00000037095	Lrg1	leucine-rich alpha-2-glycoprotein 1 [Source:MGI Symbol;Acc:MGI:1924155]	3.18167	1.66978	2.36e-11	7.79e-10	yes	up	232.33	124.97	131.92	23.49	27.18	29.53	163.073	26.7333	K25431	LRG1	------	------
ENSMUSG00000006611	Hfe	homeostatic iron regulator [Source:MGI Symbol;Acc:MGI:109191]	0.416557	-1.26341	2.36e-11	7.79e-10	yes	down	9.22	10.38	7.76	6.14	7.16	12.99	9.12	8.76333	------	------	------	------
ENSMUSG00000037106	Fer1l6	fer-1-like 6 (C. elegans) [Source:MGI Symbol;Acc:MGI:3645398]	0.0546596	-4.19338	2.4e-11	7.9e-10	yes	down	0.02	0.07	0.2	0.86	0.53	1.16	0.0966667	0.85	K22127	FER1L6	------	------
ENSMUSG00000041633	Kctd12b	potassium channel tetramerisation domain containing 12b [Source:MGI Symbol;Acc:MGI:2444667]	0.291906	-1.77642	2.4e-11	7.9e-10	yes	down	1.54	2.1	2.81	2.82	3.83	5.09	2.15	3.91333	K21918	KCTD8_12_16	------	------
ENSMUSG00000041351	Rap1gap	Rap1 GTPase-activating protein [Source:MGI Symbol;Acc:MGI:109338]	0.249311	-2.00398	2.57e-11	8.44e-10	yes	down	7.38	7.24	8.81	21.37	18.86	10.7	7.81	16.9767	K17700	RAP1GAP, RAPGAP	mmu04015	Rap1 signaling pathway
ENSMUSG00000049350	Zg16	zymogen granule protein 16 [Source:MGI Symbol;Acc:MGI:1916286]	0.000213572	-12.193	2.59e-11	8.49e-10	yes	down	0.89	1.82	1.68	5188.07	4713.52	2.38	1.46333	3301.32	K25747	ZG16	------	------
ENSMUSG00000026458	Ppfia4	protein tyrosine phosphatase, receptor type, f polypeptide (PTPRF), interacting protein (liprin), alpha 4 [Source:MGI Symbol;Acc:MGI:1915757]	0.287104	-1.80036	2.67e-11	8.72e-10	yes	down	2.64	6.27	3.11	5.02	6.65	8.54	4.00667	6.73667	------	------	------	------
ENSMUSG00000021775	Nr1d2	nuclear receptor subfamily 1, group D, member 2 [Source:MGI Symbol;Acc:MGI:2449205]	0.359761	-1.47489	2.68e-11	8.77e-10	yes	down	5.91	3.54	4.5	5.54	7.56	6.56	4.65	6.55333	K08531	NR1D2	mmu04710	Circadian rhythm
ENSMUSG00000032741	Tpcn1	two pore channel 1 [Source:MGI Symbol;Acc:MGI:2182472]	0.335156	-1.57709	2.74e-11	8.93e-10	yes	down	9.36	14.57	14.05	19.85	13.85	26.59	12.66	20.0967	K16896	TPCN1	mmu04020	Calcium signaling pathway
ENSMUSG00000050335	Lgals3	lectin, galactose binding, soluble 3 [Source:MGI Symbol;Acc:MGI:96778]	2.14105	1.09832	3.03e-11	9.85e-10	yes	up	126.55	156.95	135.93	25.69	30.05	43.29	139.81	33.01	K06831	LGALS3	------	------
ENSMUSG00000038150	Ormdl3	ORM1-like 3 (S. cerevisiae) [Source:MGI Symbol;Acc:MGI:1913862]	0.4595	-1.12186	3.04e-11	9.86e-10	yes	down	19.04	24.19	19.54	22.75	19.81	28.56	20.9233	23.7067	------	------	------	------
ENSMUSG00000031877	Ces2g	carboxylesterase 2G [Source:MGI Symbol;Acc:MGI:1919611]	0.262994	-1.9269	3.42e-11	1.11e-09	yes	down	15.43	18.22	22.09	38.44	19.95	54.39	18.58	37.5933	K03927	CES2	mmu00983	Drug metabolism - other enzymes
ENSMUSG00000023078	Cxcl13	chemokine (C-X-C motif) ligand 13 [Source:MGI Symbol;Acc:MGI:1888499]	2.7809	1.47555	3.51e-11	1.13e-09	yes	up	537.95	321.9	431.11	73.35	88.25	78.66	430.32	80.0867	K10032	CXCL13	mmu04062;; mmu04061;; mmu04060	Chemokine signaling pathway;;Viral protein interaction with cytokine and cytokine receptor;;Cytokine-cytokine receptor interaction
ENSMUSG00000031504	Rab20	RAB20, member RAS oncogene family [Source:MGI Symbol;Acc:MGI:102789]	2.72465	1.44607	4.09e-11	1.32e-09	yes	up	41.51	39.07	27.54	5.95	7.49	7.08	36.04	6.84	K07911	RAB20	------	------
ENSMUSG00000030979	Uros	uroporphyrinogen III synthase [Source:MGI Symbol;Acc:MGI:98917]	0.198991	-2.32923	4.16e-11	1.34e-09	yes	down	8.54	20.41	18.16	47.16	25.75	80.26	15.7033	51.0567	K01719	hemD, UROS	mmu00860	Porphyrin and chlorophyll metabolism
ENSMUSG00000000386	Mx1	MX dynamin-like GTPase 1 [Source:MGI Symbol;Acc:MGI:97243]	5.25778	2.39445	4.29e-11	1.37e-09	yes	up	43.59	34.88	22.34	1.3	4.48	5.04	33.6033	3.60667	------	------	------	------
ENSMUSG00000029401	Rilpl2	Rab interacting lysosomal protein-like 2 [Source:MGI Symbol;Acc:MGI:1933112]	2.04832	1.03444	4.31e-11	1.38e-09	yes	up	74.97	82.29	69.03	19.04	18.37	19.79	75.43	19.0667	K25403	RILPL2	------	------
ENSMUSG00000041926	Rnpep	arginyl aminopeptidase (aminopeptidase B) [Source:MGI Symbol;Acc:MGI:2384902]	2.43921	1.28642	4.56e-11	1.46e-09	yes	up	36.8	53.71	37.16	7.66	9.52	11.15	42.5567	9.44333	K01260	RNPEP	------	------
ENSMUSG00000022311	Csmd3	CUB and Sushi multiple domains 3 [Source:MGI Symbol;Acc:MGI:2386403]	0.0948697	-3.39791	4.73e-11	1.51e-09	yes	down	0.1	0.09	0.15	0.52	0.36	0.56	0.113333	0.48	K17495	CSMD	------	------
ENSMUSG00000020534	Shmt1	serine hydroxymethyltransferase 1 (soluble) [Source:MGI Symbol;Acc:MGI:98299]	2.74555	1.4571	5.01e-11	1.6e-09	yes	up	29.92	26.17	20.33	5.3	6.92	6.77	25.4733	6.33	K00600	glyA, SHMT	mmu00670;; mmu00260;; mmu00630;; mmu01523	One carbon pool by folate;;Glycine, serine and threonine metabolism;;Glyoxylate and dicarboxylate metabolism;;Antifolate resistance
ENSMUSG00000021203	Otub2	OTU domain, ubiquitin aldehyde binding 2 [Source:MGI Symbol;Acc:MGI:1915399]	0.254398	-1.97484	5.04e-11	1.6e-09	yes	down	3.34	4.48	5.19	9.27	5.11	14.01	4.33667	9.46333	K09603	OTUB2	------	------
ENSMUSG00000033508	Asprv1	aspartic peptidase, retroviral-like 1 [Source:MGI Symbol;Acc:MGI:1915105]	3.40931	1.76948	5.4e-11	1.72e-09	yes	up	24.49	26.66	35.25	2.65	5.09	5.7	28.8	4.48	K24552	ASPRV1	------	------
ENSMUSG00000037336	Mfsd2b	major facilitator superfamily domain containing 2B [Source:MGI Symbol;Acc:MGI:3583946]	0.348431	-1.52106	5.42e-11	1.72e-09	yes	down	24.56	30.05	30.59	45.8	28.38	57.34	28.4	43.84	K23895	MFSD2B	------	------
ENSMUSG00000021221	Dpf3	double PHD fingers 3 [Source:MGI Symbol;Acc:MGI:1917377]	0.19514	-2.35742	5.63e-11	1.78e-09	yes	down	1.37	2.04	1.4	5.7	2.96	4.61	1.60333	4.42333	K22198	BAF45B_C, DPF1_3	mmu04714;; mmu05225	Thermogenesis;;Hepatocellular carcinoma
ENSMUSG00000035206	Sppl2b	signal peptide peptidase like 2B [Source:MGI Symbol;Acc:MGI:1920468]	0.296351	-1.75462	5.7e-11	1.8e-09	yes	down	14.15	21.19	27.55	39.94	25.56	58.08	20.9633	41.1933	------	------	------	------
ENSMUSG00000070327	Rnf213	ring finger protein 213 [Source:MGI Symbol;Acc:MGI:1289196]	2.23497	1.16025	5.81e-11	1.83e-09	yes	up	133.95	129.4	105.98	18.63	30.88	32.48	123.11	27.33	------	------	------	------
ENSMUSG00000028373	Astn2	astrotactin 2 [Source:MGI Symbol;Acc:MGI:1889277]	0.252502	-1.98564	5.83e-11	1.84e-09	yes	down	0.84	1.32	0.83	1.44	2.57	2.09	0.996667	2.03333	K24479	ASTN	------	------
ENSMUSG00000103409	Lsmem2	leucine-rich single-pass membrane protein 2 [Source:MGI Symbol;Acc:MGI:3612240]	0.220972	-2.17807	5.85e-11	1.84e-09	yes	down	1.6	1.46	2.12	3.38	4.94	3.72	1.72667	4.01333	------	------	------	------
ENSMUSG00000021838	Samd4	sterile alpha motif domain containing 4 [Source:MGI Symbol;Acc:MGI:1921730]	0.321561	-1.63684	5.89e-11	1.85e-09	yes	down	0.99	1.05	0.76	2.51	2.24	3.82	0.933333	2.85667	------	------	------	------
ENSMUSG00000021061	Sptb	spectrin beta, erythrocytic [Source:MGI Symbol;Acc:MGI:98387]	0.0843829	-3.56691	5.93e-11	1.86e-09	yes	down	4.58	10.61	15.41	69.56	33.91	89.05	10.2	64.1733	K06115	SPTB	------	------
ENSMUSG00000014956	Ppp1cb	protein phosphatase 1 catalytic subunit beta [Source:MGI Symbol;Acc:MGI:104871]	0.427633	-1.22556	6.23e-11	1.95e-09	yes	down	54.18	55.43	55.19	72.14	52.03	91.25	54.9333	71.8067	K06269	PPP1C	mmu04750;; mmu04510;; mmu05205;; mmu04390;; mmu04921;; mmu04024;; mmu04022;; mmu04218;; mmu04270;; mmu05034;; mmu04720;; mmu05031;; mmu04728;; mmu04810;; mmu04931;; mmu03015;; mmu04910;; mmu04114;; mmu05168;; mmu04261;; mmu04611	Inflammatory mediator regulation of TRP channels;;Focal adhesion;;Proteoglycans in cancer;;Hippo signaling pathway;;Oxytocin signaling pathway;;cAMP signaling pathway;;cGMP-PKG signaling pathway;;Cellular senescence;;Vascular smooth muscle contraction;;Alcoholism;;Long-term potentiation;;Amphetamine addiction;;Dopaminergic synapse;;Regulation of actin cytoskeleton;;Insulin resistance;;mRNA survei…
ENSMUSG00000036698	Ago2	argonaute RISC catalytic subunit 2 [Source:MGI Symbol;Acc:MGI:2446632]	0.429003	-1.22094	7.35e-11	2.3e-09	yes	down	13.99	15.27	16.27	17.94	13.5	23.87	15.1767	18.4367	K11593	ELF2C, AGO	------	------
ENSMUSG00000022309	Angpt1	angiopoietin 1 [Source:MGI Symbol;Acc:MGI:108448]	0.449942	-1.15219	7.56e-11	2.36e-09	yes	down	3.84	4.07	3.6	3.83	3.93	5.7	3.83667	4.48667	K05465	ANGPT1	mmu04010;; mmu04014;; mmu04015;; mmu05323;; mmu04151;; mmu04066	MAPK signaling pathway;;Ras signaling pathway;;Rap1 signaling pathway;;Rheumatoid arthritis;;PI3K-Akt signaling pathway;;HIF-1 signaling pathway
ENSMUSG00000051517	Arhgef39	Rho guanine nucleotide exchange factor (GEF) 39 [Source:MGI Symbol;Acc:MGI:3036286]	0.286126	-1.80528	7.81e-11	2.43e-09	yes	down	5.26	6.11	5.66	11.36	7.83	15.14	5.67667	11.4433	K23798	ARHGEF39	------	------
ENSMUSG00000120655	-	novel transcript, antisense to KO:Pabpc4and Pabpc4	0.0841238	-3.57134	8.29e-11	2.57e-09	yes	down	0.15	0.71	0.38	2.64	1.66	3.33	0.413333	2.54333	------	------	------	------
ENSMUSG00000116114	Gm35853	predicted gene, 35853 [Source:MGI Symbol;Acc:MGI:5595012]	0.180874	-2.46694	8.42e-11	2.61e-09	yes	down	0.59	1.43	1.73	1.62	3.42	3.53	1.25	2.85667	------	------	------	------
ENSMUSG00000024533	Spire1	spire type actin nucleation factor 1 [Source:MGI Symbol;Acc:MGI:1915416]	0.28231	-1.82465	8.74e-11	2.7e-09	yes	down	10.14	14.14	15.7	24.05	16.81	35.39	13.3267	25.4167	------	------	------	------
ENSMUSG00000029802	Abcg2	ATP binding cassette subfamily G member 2 (Junior blood group) [Source:MGI Symbol;Acc:MGI:1347061]	0.318905	-1.6488	9.16e-11	2.83e-09	yes	down	14.1	18.55	21.6	35.4	18.76	45.4	18.0833	33.1867	K05681	ABCG2, CD338	mmu02010;; mmu01523;; mmu04976	ABC transporters;;Antifolate resistance;;Bile secretion
ENSMUSG00000021062	Rab15	RAB15, member RAS oncogene family [Source:MGI Symbol;Acc:MGI:1916865]	4.03249	2.01167	9.33e-11	2.87e-09	yes	up	7.56	5.18	4.14	0.79	0.7	1.27	5.62667	0.92	K07908	RAB15	------	------
ENSMUSG00000090113	Nhlrc4	NHL repeat containing 4 [Source:MGI Symbol;Acc:MGI:3687200]	0.0520512	-4.26392	9.81e-11	3.02e-09	yes	down	0.06	0.12	0.38	7.64	2.66	9.94	0.186667	6.74667	------	------	------	------
ENSMUSG00000042254	Cilp	cartilage intermediate layer protein, nucleotide pyrophosphohydrolase [Source:MGI Symbol;Acc:MGI:2444507]	0.109938	-3.18524	1.03e-10	3.17e-09	yes	down	0.1	0.13	0.14	0.53	0.68	0.52	0.123333	0.576667	K24436	CILP	------	------
ENSMUSG00000121132	-	novel transcript, antisense to KO:Ttll12and Ttll12	0.106453	-3.23171	1.1e-10	3.37e-09	yes	down	0.23	0.35	0.78	2.5	1.2	3.04	0.453333	2.24667	------	------	------	------
ENSMUSG00000038068	Rnf144b	ring finger protein 144B [Source:MGI Symbol;Acc:MGI:2384986]	0.366945	-1.44637	1.1e-10	3.37e-09	yes	down	3.2	5.13	3.61	4.51	5.26	7.6	3.98	5.79	K11975	RNF144	------	------
ENSMUSG00000044068	Zrsr1	zinc finger (CCCH type), RNA binding motif and serine/arginine rich 1 [Source:MGI Symbol;Acc:MGI:98885]	0.454898	-1.13638	1.27e-10	3.88e-09	yes	down	9.81	10.62	10.09	9.9	9.08	14.66	10.1733	11.2133	------	------	------	------
ENSMUSG00000017707	Serinc3	serine incorporator 3 [Source:MGI Symbol;Acc:MGI:1349457]	0.472297	-1.08224	1.31e-10	4e-09	yes	down	397.16	304.44	311.37	340.16	326.29	458.29	337.657	374.913	K25661	SERINC3	------	------
ENSMUSG00000019838	Slc16a10	solute carrier family 16 (monocarboxylic acid transporters), member 10 [Source:MGI Symbol;Acc:MGI:1919722]	0.288753	-1.79209	1.32e-10	4.01e-09	yes	down	10.29	17.41	15.53	24.83	15.39	37.67	14.41	25.9633	K08187	SLC16A10	mmu04974;; mmu04919	Protein digestion and absorption;;Thyroid hormone signaling pathway
ENSMUSG00000028124	Gclm	glutamate-cysteine ligase, modifier subunit [Source:MGI Symbol;Acc:MGI:104995]	0.328993	-1.60387	1.37e-10	4.17e-09	yes	down	34.43	58.89	55.46	50.62	35.89	116.85	49.5933	67.7867	K11205	GCLM	mmu00270;; mmu00480;; mmu04216	Cysteine and methionine metabolism;;Glutathione metabolism;;Ferroptosis
ENSMUSG00000026657	Frmd4a	FERM domain containing 4A [Source:MGI Symbol;Acc:MGI:1919850]	0.435584	-1.19898	1.37e-10	4.17e-09	yes	down	12.25	14.1	12.6	13.31	11.06	19.77	12.9833	14.7133	------	------	------	------
ENSMUSG00000104763	9830132P13Rik	RIKEN cDNA 9830132P13 gene [Source:MGI Symbol;Acc:MGI:5439414]	0.0596549	-4.06721	1.42e-10	4.31e-09	yes	down	0.03	0.1	0.49	1.77	0.78	2.78	0.206667	1.77667	------	------	------	------
ENSMUSG00000032204	Aqp9	aquaporin 9 [Source:MGI Symbol;Acc:MGI:1891066]	0.228016	-2.13279	1.44e-10	4.36e-09	yes	down	2.33	4.59	3.03	6.64	4.19	11.36	3.31667	7.39667	K09877	AQP9	mmu04976	Bile secretion
ENSMUSG00000074115	Saa1	serum amyloid A 1 [Source:MGI Symbol;Acc:MGI:98221]	1067.29	10.0597	1.5e-10	4.54e-09	yes	up	84.91	16.36	39.87	0	0	0	47.0467	0	K17310	SAA	------	------
ENSMUSG00000044005	Gls2	glutaminase 2 (liver, mitochondrial) [Source:MGI Symbol;Acc:MGI:2143539]	0.0651761	-3.93951	1.52e-10	4.57e-09	yes	down	0.43	0.6	0.59	6.13	6	0.87	0.54	4.33333	K01425	glsA, GLS	mmu04724;; mmu05230;; mmu04727;; mmu04964;; mmu05206;; mmu00220;; mmu00250	Glutamatergic synapse;;Central carbon metabolism in cancer;;GABAergic synapse;;Proximal tubule bicarbonate reclamation;;MicroRNAs in cancer;;Arginine biosynthesis;;Alanine, aspartate and glutamate metabolism
ENSMUSG00000017929	B4galt5	UDP-Gal:betaGlcNAc beta 1,4-galactosyltransferase, polypeptide 5 [Source:MGI Symbol;Acc:MGI:1927169]	2.25258	1.17158	1.58e-10	4.74e-09	yes	up	19.21	26.72	22.84	3.97	5.54	6.72	22.9233	5.41	K09905	B4GALT5	mmu00512;; mmu00600	Mucin type O-glycan biosynthesis;;Sphingolipid metabolism
ENSMUSG00000041777	Cir1	corepressor interacting with RBPJ, 1 [Source:MGI Symbol;Acc:MGI:1914185]	0.375433	-1.41337	1.58e-10	4.74e-09	yes	down	15.56	10.42	13.36	16	14.58	24.44	13.1133	18.34	K06066	CIR	mmu04330;; mmu05169	Notch signaling pathway;;Epstein-Barr virus infection
ENSMUSG00000079037	Prnp	prion protein [Source:MGI Symbol;Acc:MGI:97769]	0.409024	-1.28974	1.58e-10	4.74e-09	yes	down	21.6	27.8	26.3	32.15	23.6	40.98	25.2333	32.2433	K05634	PRNP, PrP, CD230	mmu04216;; mmu05020	Ferroptosis;;Prion diseases
ENSMUSG00000090946	Ccdc71l	coiled-coil domain containing 71 like [Source:MGI Symbol;Acc:MGI:1919373]	0.494426	-1.01617	1.59e-10	4.75e-09	yes	down	13.16	12.07	12.9	13.21	11.47	15.57	12.71	13.4167	------	------	------	------
ENSMUSG00000027510	Rbm38	RNA binding motif protein 38 [Source:MGI Symbol;Acc:MGI:1889294]	0.327594	-1.61002	1.61e-10	4.81e-09	yes	down	78.59	137.54	120.68	186.03	117.51	246.81	112.27	183.45	K25006	RBM24_38	------	------
ENSMUSG00000001403	Ube2c	ubiquitin-conjugating enzyme E2C [Source:MGI Symbol;Acc:MGI:1915862]	0.26513	-1.91523	1.65e-10	4.91e-09	yes	down	86.91	150.48	149.1	259.68	140.51	361.23	128.83	253.807	K06688	UBE2C, UBC11	mmu04120	Ubiquitin mediated proteolysis
ENSMUSG00000026768	Itga8	integrin alpha 8 [Source:MGI Symbol;Acc:MGI:109442]	0.188655	-2.40618	1.71e-10	5.11e-09	yes	down	0.5	1.57	1.63	2.43	3.68	4.15	1.23333	3.42	K06584	ITGA8	mmu05165;; mmu04512;; mmu04510;; mmu04514(Cell adhesion molecules ;; mmu05410(Hypertrophic cardiomyopathy ;; mmu04151;; mmu05412(Arrhythmogenic right ventricular cardiomyopathy ;; mmu05414(Dilated cardiomyopathy ;; mmu04810	Human papillomavirus infection;;ECM-receptor interaction;;Focal adhesion;;CAMs);;HCM);;PI3K-Akt signaling pathway;;ARVC);;DCM);;Regulation of actin cytoskeleton
ENSMUSG00000057465	Saa2	serum amyloid A 2 [Source:MGI Symbol;Acc:MGI:98222]	1007.03	9.97589	1.78e-10	5.3e-09	yes	up	75.03	14.7	33.94	0	0	0	41.2233	0	K17310	SAA	------	------
ENSMUSG00000027248	Pdia3	protein disulfide isomerase associated 3 [Source:MGI Symbol;Acc:MGI:95834]	2.14072	1.0981	1.78e-10	5.3e-09	yes	up	342.31	490.6	372.55	80.79	87.66	126.89	401.82	98.4467	K08056	PDIA3, GRP58	mmu05170;; mmu05163;; mmu05169;; mmu05168;; mmu04141;; mmu04612	Human immunodeficiency virus 1 infection;;Human cytomegalovirus infection;;Epstein-Barr virus infection;;Herpes simplex virus 1 infection;;Protein processing in endoplasmic reticulum;;Antigen processing and presentation
ENSMUSG00000036853	Mcoln3	mucolipin 3 [Source:MGI Symbol;Acc:MGI:1890500]	0.264503	-1.91864	1.79e-10	5.31e-09	yes	down	0.89	1.79	1.18	3.91	3.15	4.67	1.28667	3.91	K04994	MCOLN3, TRPML3	mmu04020	Calcium signaling pathway
ENSMUSG00000032350	Gclc	glutamate-cysteine ligase, catalytic subunit [Source:MGI Symbol;Acc:MGI:104990]	0.382833	-1.38521	1.81e-10	5.38e-09	yes	down	18.27	14.52	16.64	22.63	16	29.51	16.4767	22.7133	K11204	GCLC	mmu00270;; mmu00480;; mmu04216	Cysteine and methionine metabolism;;Glutathione metabolism;;Ferroptosis
ENSMUSG00000003585	Sec14l2	SEC14-like lipid binding 2 [Source:MGI Symbol;Acc:MGI:1915065]	0.190631	-2.39114	1.83e-10	5.4e-09	yes	down	2	4.44	4.79	9.91	5.66	16.43	3.74333	10.6667	------	------	------	------
ENSMUSG00000062464	Cyp4f37	cytochrome P450, family 4, subfamily f, polypeptide 37 [Source:MGI Symbol;Acc:MGI:3780112]	0.0737573	-3.76107	2.06e-10	6.08e-09	yes	down	0.05	0.32	0.11	1.12	1.18	0.94	0.16	1.08	K00490	CYP4F	------	------
ENSMUSG00000020744	Slc25a19	solute carrier family 25 (mitochondrial thiamine pyrophosphate carrier), member 19 [Source:MGI Symbol;Acc:MGI:1914533]	2.42959	1.28071	2.08e-10	6.14e-09	yes	up	59.26	55.01	42.71	7.22	14.82	12.71	52.3267	11.5833	------	------	------	------
ENSMUSG00000037016	Frem2	Fras1 related extracellular matrix protein 2 [Source:MGI Symbol;Acc:MGI:2444465]	0.205641	-2.2818	2.1e-10	6.2e-09	yes	down	0.23	0.6	0.28	0.39	0.97	0.82	0.37	0.726667	K23380	FREM1_2	mmu04512	ECM-receptor interaction
ENSMUSG00000098318	Lockd	lncRNA downstream of Cdkn1b [Source:MGI Symbol;Acc:MGI:1915081]	0.241459	-2.05015	2.13e-10	6.27e-09	yes	down	0.58	5.16	5.67	3.86	2.69	6.53	3.80333	4.36	------	------	------	------
ENSMUSG00000053040	Aph1c	aph1 homolog C, gamma secretase subunit [Source:MGI Symbol;Acc:MGI:1915568]	0.26548	-1.91332	2.25e-10	6.6e-09	yes	down	1.65	0.72	1.09	1.07	2.16	2.29	1.15333	1.84	K06172	APH1	mmu04330;; mmu05010	Notch signaling pathway;;Alzheimer disease
ENSMUSG00000032727	Mier3	MIER family member 3 [Source:MGI Symbol;Acc:MGI:2442317]	0.417697	-1.25947	2.46e-10	7.19e-09	yes	down	6.18	6.33	6.87	6.76	6.45	9.24	6.46	7.48333	------	------	------	------
ENSMUSG00000003949	Hlf	hepatic leukemia factor [Source:MGI Symbol;Acc:MGI:96108]	0.211345	-2.24233	2.51e-10	7.34e-09	yes	down	0.4	0.67	0.39	0.82	0.95	0.92	0.486667	0.896667	K09057	HLF	------	------
ENSMUSG00000049807	Arhgap23	Rho GTPase activating protein 23 [Source:MGI Symbol;Acc:MGI:3697726]	0.364684	-1.45528	2.55e-10	7.44e-09	yes	down	12.51	17.57	17.33	24.63	15.31	26.47	15.8033	22.1367	K20315	ARHGAP21_23	------	------
ENSMUSG00000037419	Endod1	endonuclease domain containing 1 [Source:MGI Symbol;Acc:MGI:1919196]	0.307938	-1.69929	2.56e-10	7.46e-09	yes	down	10.74	14.89	13.98	22.65	13.06	29.65	13.2033	21.7867	------	------	------	------
ENSMUSG00000049577	Zfpm1	zinc finger protein, multitype 1 [Source:MGI Symbol;Acc:MGI:1095400]	0.298184	-1.74573	2.57e-10	7.46e-09	yes	down	30.67	45.64	43.16	76.4	39.21	92.9	39.8233	69.5033	K17441	ZFPM1, FOG1	------	------
ENSMUSG00000002409	Dyrk1b	dual-specificity tyrosine-(Y)-phosphorylation regulated kinase 1b [Source:MGI Symbol;Acc:MGI:1330302]	0.435093	-1.2006	2.67e-10	7.77e-09	yes	down	5.97	6	4.43	5.75	6.37	6.94	5.46667	6.35333	K08825	DYRK1	------	------
ENSMUSG00000033174	Mgll	monoglyceride lipase [Source:MGI Symbol;Acc:MGI:1346042]	0.264801	-1.91702	2.8e-10	8.11e-09	yes	down	17.57	8.42	9.72	24.22	16.18	33.36	11.9033	24.5867	K01054	MGLL	mmu04714;; mmu04723;; mmu00561;; mmu04923	Thermogenesis;;Retrograde endocannabinoid signaling;;Glycerolipid metabolism;;Regulation of lipolysis in adipocytes
ENSMUSG00000025993	Slc40a1	solute carrier family 40 (iron-regulated transporter), member 1 [Source:MGI Symbol;Acc:MGI:1315204]	0.245292	-2.02743	2.8e-10	8.12e-09	yes	down	23.73	82.85	71.94	93.64	108.39	159.81	59.5067	120.613	K14685	SLC40A1, FPN1	mmu04978;; mmu04216	Mineral absorption;;Ferroptosis
ENSMUSG00000057561	Eif1a	eukaryotic translation initiation factor 1A [Source:MGI Symbol;Acc:MGI:95298]	2.02352	1.01686	2.9e-10	8.39e-09	yes	up	54.95	47.16	46.07	10.6	11.29	16.58	49.3933	12.8233	K03236	EIF1A	------	------
ENSMUSG00000031344	Gabrq	gamma-aminobutyric acid (GABA) A receptor, subunit theta [Source:MGI Symbol;Acc:MGI:1888498]	0.173836	-2.5242	3e-10	8.67e-09	yes	down	0.42	0.59	0.38	0.92	1.49	1.08	0.463333	1.16333	K05192	GABRQ	mmu04727;; mmu05033;; mmu05032;; mmu04723;; mmu04080	GABAergic synapse;;Nicotine addiction;;Morphine addiction;;Retrograde endocannabinoid signaling;;Neuroactive ligand-receptor interaction
ENSMUSG00000094164	Ighv2-3	immunoglobulin heavy variable 2-3 [Source:MGI Symbol;Acc:MGI:4439872]	43.544	5.4444	3.04e-10	8.78e-09	yes	up	70.42	47.26	82.09	1.53	0.78	0	66.59	0.77	------	------	------	------
ENSMUSG00000021087	Rtn1	reticulon 1 [Source:MGI Symbol;Acc:MGI:1933947]	0.329957	-1.59965	3.09e-10	8.89e-09	yes	down	1.72	1.97	1.81	2.39	3.25	3.74	1.83333	3.12667	K20721	RTN1	------	------
ENSMUSG00000042622	Maff	v-maf musculoaponeurotic fibrosarcoma oncogene family, protein F (avian) [Source:MGI Symbol;Acc:MGI:96910]	4.25638	2.08963	3.22e-10	9.26e-09	yes	up	11.83	7.72	6.65	0.89	1.32	0.98	8.73333	1.06333	------	------	------	------
ENSMUSG00000029030	Tprgl	transformation related protein 63 regulated like [Source:MGI Symbol;Acc:MGI:1915058]	0.465372	-1.10354	3.37e-10	9.67e-09	yes	down	72.42	74.87	68.65	88.54	68.44	97.16	71.98	84.7133	------	------	------	------
ENSMUSG00000051504	Siglech	sialic acid binding Ig-like lectin H [Source:MGI Symbol;Acc:MGI:2443256]	0.230284	-2.11851	3.42e-10	9.81e-09	yes	down	7.24	5.69	3.7	8.25	18.24	10.01	5.54333	12.1667	K06473	CD33, SIGLEC3	mmu04640	Hematopoietic cell lineage
ENSMUSG00000029190	D5Ertd579e	DNA segment, Chr 5, ERATO Doi 579, expressed [Source:MGI Symbol;Acc:MGI:1261849]	0.474666	-1.07501	3.58e-10	1.02e-08	yes	down	13.16	14.75	13.02	11.94	11.63	17.1	13.6433	13.5567	------	------	------	------
ENSMUSG00000120081	-	novel transcript	0.297149	-1.75074	3.69e-10	1.05e-08	yes	down	8.7	9.03	10.88	18.47	11.34	19.96	9.53667	16.59	------	------	------	------
ENSMUSG00000025804	Ccr1	chemokine (C-C motif) receptor 1 [Source:MGI Symbol;Acc:MGI:104618]	2.57748	1.36596	3.7e-10	1.06e-08	yes	up	16.73	13.5	13.41	2.42	2.43	4.1	14.5467	2.98333	K04176	CCR1, CD191	mmu04062;; mmu04061;; mmu04060;; mmu05167;; mmu05163	Chemokine signaling pathway;;Viral protein interaction with cytokine and cytokine receptor;;Cytokine-cytokine receptor interaction;;Kaposi sarcoma-associated herpesvirus infection;;Human cytomegalovirus infection
ENSMUSG00000041506	Rrp9	ribosomal RNA processing 9, U3 small nucleolar RNA binding protein [Source:MGI Symbol;Acc:MGI:2384313]	2.05082	1.0362	3.93e-10	1.12e-08	yes	up	52.59	54.37	49.45	10.88	11.52	17.81	52.1367	13.4033	------	------	------	------
ENSMUSG00000019899	Lama2	laminin, alpha 2 [Source:MGI Symbol;Acc:MGI:99912]	0.375452	-1.4133	3.95e-10	1.12e-08	yes	down	1.88	3.27	3.14	3.61	3.93	4.06	2.76333	3.86667	K05637	LAMA1_2	mmu05165;; mmu05146;; mmu05200;; mmu04512;; mmu05145;; mmu04510;; mmu05222;; mmu05410(Hypertrophic cardiomyopathy ;; mmu04151;; mmu05412(Arrhythmogenic right ventricular cardiomyopathy ;; mmu05414(Dilated cardiomyopathy ;; mmu05416	Human papillomavirus infection;;Amoebiasis;;Pathways in cancer;;ECM-receptor interaction;;Toxoplasmosis;;Focal adhesion;;Small cell lung cancer;;HCM);;PI3K-Akt signaling pathway;;ARVC);;DCM);;Viral myocarditis
ENSMUSG00000046999	1110032F04Rik	RIKEN cDNA 1110032F04 gene [Source:MGI Symbol;Acc:MGI:1915975]	4.53377	2.18071	3.95e-10	1.12e-08	yes	up	4.41	4.1	3.34	0.31	0.61	0.44	3.95	0.453333	------	------	------	------
ENSMUSG00000026532	Spta1	spectrin alpha, erythrocytic 1 [Source:MGI Symbol;Acc:MGI:98385]	0.0648117	-3.9476	4.06e-10	1.15e-08	yes	down	2.31	8.58	9.6	58.72	34.09	75.79	6.83	56.2	K06114	SPTA	mmu04210	Apoptosis
ENSMUSG00000034127	Tspan8	tetraspanin 8 [Source:MGI Symbol;Acc:MGI:2384918]	0.154979	-2.68985	4.07e-10	1.15e-08	yes	down	2.17	8.11	7.68	18.79	10.5	30.55	5.98667	19.9467	K17349	TSPAN8	------	------
ENSMUSG00000037605	Adgrl3	adhesion G protein-coupled receptor L3 [Source:MGI Symbol;Acc:MGI:2441950]	0.144483	-2.79102	4.11e-10	1.16e-08	yes	down	0.26	0.41	0.74	1.47	1.89	2.53	0.47	1.96333	K04594	ADGRL3, LPHN3	------	------
ENSMUSG00000041762	Gpr155	G protein-coupled receptor 155 [Source:MGI Symbol;Acc:MGI:1915776]	0.338749	-1.56171	4.52e-10	1.28e-08	yes	down	2.98	3.51	3.95	6.06	4.8	7.89	3.48	6.25	------	------	------	------
ENSMUSG00000022253	Nadk2	NAD kinase 2, mitochondrial [Source:MGI Symbol;Acc:MGI:1915896]	0.355769	-1.49099	4.74e-10	1.33e-08	yes	down	19.65	27	26.33	35.89	23.73	51.92	24.3267	37.18	K00858	ppnK, NADK	mmu00760	Nicotinate and nicotinamide metabolism
ENSMUSG00000068606	Gm4841	predicted gene 4841 [Source:MGI Symbol;Acc:MGI:3643814]	7.97948	2.9963	5.04e-10	1.41e-08	yes	up	2.15	3.31	1.57	0.17	0.1	0.18	2.34333	0.15	------	------	------	------
ENSMUSG00000004319	Clcn3	chloride channel, voltage-sensitive 3 [Source:MGI Symbol;Acc:MGI:103555]	0.379415	-1.39815	5.26e-10	1.47e-08	yes	down	13.28	17.17	20.51	23.7	18.13	34.45	16.9867	25.4267	K05012	CLCN3_4_5	------	------
ENSMUSG00000043510	Hscb	HscB iron-sulfur cluster co-chaperone [Source:MGI Symbol;Acc:MGI:2141135]	0.452028	-1.14552	5.31e-10	1.48e-08	yes	down	38.7	47.21	49.4	49.36	44.18	62.84	45.1033	52.1267	K04082	hscB, HSCB, HSC20	------	------
ENSMUSG00000002820	Atg4d	autophagy related 4D, cysteine peptidase [Source:MGI Symbol;Acc:MGI:2444308]	0.382494	-1.38649	5.45e-10	1.52e-08	yes	down	10.68	15.9	13.3	15.93	10.06	32.01	13.2933	19.3333	K08342	ATG4	mmu04140;; mmu04136	Autophagy - animal;;Autophagy - other
ENSMUSG00000044258	Ctla2a	cytotoxic T lymphocyte-associated protein 2 alpha [Source:MGI Symbol;Acc:MGI:88554]	2.49804	1.32079	5.62e-10	1.57e-08	yes	up	239.84	170.97	148	37.09	44.02	39.7	186.27	40.27	------	------	------	------
ENSMUSG00000034825	Nrip3	nuclear receptor interacting protein 3 [Source:MGI Symbol;Acc:MGI:1925843]	0.197334	-2.34129	5.64e-10	1.57e-08	yes	down	0.56	3.05	0.46	3.48	0.96	3.09	1.35667	2.51	------	------	------	------
ENSMUSG00000062478	Ctrc	chymotrypsin C (caldecrin) [Source:MGI Symbol;Acc:MGI:1923951]	0.000164211	-12.5722	5.7e-10	1.58e-08	yes	down	0.11	0.17	0.52	932.99	1020.73	0.3	0.266667	651.34	K01311	CTRC	------	------
ENSMUSG00000071711	Mpst	mercaptopyruvate sulfurtransferase [Source:MGI Symbol;Acc:MGI:2179733]	0.327266	-1.61146	5.77e-10	1.6e-08	yes	down	27.9	38.2	39.52	58.83	32.69	76.5	35.2067	56.0067	K01011	TST, MPST, sseA	mmu04122;; mmu00270;; mmu00920	Sulfur relay system;;Cysteine and methionine metabolism;;Sulfur metabolism
ENSMUSG00000026815	Gfi1b	growth factor independent 1B [Source:MGI Symbol;Acc:MGI:1276578]	0.313206	-1.67482	5.8e-10	1.6e-08	yes	down	19.01	23.98	25.36	39.19	21.91	61.6	22.7833	40.9	K09223	GFI1	------	------
ENSMUSG00000001763	Tspan33	tetraspanin 33 [Source:MGI Symbol;Acc:MGI:1919012]	0.0923274	-3.4371	5.83e-10	1.61e-08	yes	down	9.27	23.51	27.18	121.86	60.54	161.09	19.9867	114.497	------	------	------	------
ENSMUSG00000031896	Ctrl	chymotrypsin-like [Source:MGI Symbol;Acc:MGI:88558]	0.000220696	-12.1456	5.84e-10	1.61e-08	yes	down	0.94	0.56	1.04	2408.34	2369.35	0.36	0.846667	1592.68	K09632	CTRL	mmu04972;; mmu04974	Pancreatic secretion;;Protein digestion and absorption
ENSMUSG00000026614	Slc30a10	solute carrier family 30, member 10 [Source:MGI Symbol;Acc:MGI:2685058]	0.152012	-2.71775	5.88e-10	1.62e-08	yes	down	0.26	0.83	1.16	3.24	1.64	2.98	0.75	2.62	K14697	SLC30A10, ZNT10	------	------
ENSMUSG00000013584	Aldh1a2	aldehyde dehydrogenase family 1, subfamily A2 [Source:MGI Symbol;Acc:MGI:107928]	4.93362	2.30265	6.03e-10	1.66e-08	yes	up	8.29	5.77	3.77	0.45	0.65	0.8	5.94333	0.633333	K07249	ALDH1A	mmu00830	Retinol metabolism
ENSMUSG00000003206	Ebi3	Epstein-Barr virus induced gene 3 [Source:MGI Symbol;Acc:MGI:1354171]	2.66314	1.41313	6.14e-10	1.69e-08	yes	up	41.01	56.05	38.01	6.14	10.01	10.29	45.0233	8.81333	K24476	EBI3, IL27B	mmu04060;; mmu04659	Cytokine-cytokine receptor interaction;;Th17 cell differentiation
ENSMUSG00000031154	Otud5	OTU domain containing 5 [Source:MGI Symbol;Acc:MGI:1859615]	0.484382	-1.04578	6.21e-10	1.7e-08	yes	down	55.91	60.05	60.95	64.96	48.59	78.78	58.97	64.11	K12655	OTUD5, DUBA	mmu04622	RIG-I-like receptor signaling pathway
ENSMUSG00000015202	Cnksr3	Cnksr family member 3 [Source:MGI Symbol;Acc:MGI:2674130]	2.43277	1.2826	6.26e-10	1.71e-08	yes	up	27.35	24.63	29.03	4.45	4.84	8.43	27.0033	5.90667	K23784	CNKSR3, CNK3	------	------
ENSMUSG00000120972	-	novel transcript, antisense to Ank1	0.0589285	-4.08489	6.7e-10	1.83e-08	yes	down	0.04	0.08	0.14	0.67	0.39	1.26	0.0866667	0.773333	------	------	------	------
ENSMUSG00000114311	Gm31452	predicted gene, 31452 [Source:MGI Symbol;Acc:MGI:5590611]	0.0748445	-3.73996	6.87e-10	1.87e-08	yes	down	0.08	0.35	0.52	2.56	1.32	1.71	0.316667	1.86333	------	------	------	------
ENSMUSG00000028175	Depdc1a	DEP domain containing 1a [Source:MGI Symbol;Acc:MGI:1923381]	0.283941	-1.81634	6.95e-10	1.89e-08	yes	down	4.38	5.35	5.94	8.34	5.16	14.96	5.22333	9.48667	------	------	------	------
ENSMUSG00000037628	Cdkn3	cyclin-dependent kinase inhibitor 3 [Source:MGI Symbol;Acc:MGI:1919641]	0.199826	-2.32318	7.17e-10	1.95e-08	yes	down	8.74	7.6	12.89	28.9	12.38	35.49	9.74333	25.59	K14167	CDKN3, KAP	------	------
ENSMUSG00000033416	Gucd1	guanylyl cyclase domain containing 1 [Source:MGI Symbol;Acc:MGI:1916028]	0.419708	-1.25254	7.23e-10	1.96e-08	yes	down	27.65	35.36	27.9	34.67	23.65	41.35	30.3033	33.2233	------	------	------	------
ENSMUSG00000049687	Pheta2	PH domain containing endocytic trafficking adaptor 2 [Source:MGI Symbol;Acc:MGI:2443609]	0.256703	-1.96183	7.33e-10	1.99e-08	yes	down	4.18	8.3	8.27	12.67	8.07	20.72	6.91667	13.82	K23791	PHETA	------	------
ENSMUSG00000034783	Cd207	CD207 antigen [Source:MGI Symbol;Acc:MGI:2180021]	0.00808603	-6.95035	7.34e-10	1.99e-08	yes	down	0	0	0.08	1.47	1.37	2.8	0.0266667	1.88	K06561	CD207	------	------
ENSMUSG00000030148	Clec4a2	C-type lectin domain family 4, member a2 [Source:MGI Symbol;Acc:MGI:1349412]	2.54097	1.34538	7.44e-10	2.01e-08	yes	up	67.62	83.74	93.21	11.52	10.41	23.04	81.5233	14.99	K10057	CLEC4A, CD367	------	------
ENSMUSG00000079700	Fpr3	formyl peptide receptor 3 [Source:MGI Symbol;Acc:MGI:1194495]	3.40762	1.76876	7.6e-10	2.05e-08	yes	up	13.76	11.94	11.79	1.9	1.33	2.49	12.4967	1.90667	K04173	FPRL	mmu05150;; mmu04080	Staphylococcus aureus infection;;Neuroactive ligand-receptor interaction
ENSMUSG00000023216	Epb42	erythrocyte membrane protein band 4.2 [Source:MGI Symbol;Acc:MGI:95402]	0.0505179	-4.30706	7.68e-10	2.07e-08	yes	down	4.64	9.94	11.48	92.96	49.13	118.27	8.68667	86.7867	K25094	EPB42	------	------
ENSMUSG00000096074	Ighv1-72	immunoglobulin heavy variable 1-72 [Source:MGI Symbol;Acc:MGI:4439633]	3.99807	1.9993	7.82e-10	2.1e-08	yes	up	119.69	87.46	151.37	15.69	13.84	16.26	119.507	15.2633	------	------	------	------
ENSMUSG00000050549	Fam241a	family with sequence similarity 241, member A [Source:MGI Symbol;Acc:MGI:1917867]	0.375357	-1.41367	7.87e-10	2.11e-08	yes	down	11.41	14.07	10.69	17.32	10.94	19.5	12.0567	15.92	------	------	------	------
ENSMUSG00000038267	Slc22a23	solute carrier family 22, member 23 [Source:MGI Symbol;Acc:MGI:1920352]	0.27366	-1.86954	7.94e-10	2.13e-08	yes	down	3.65	7.54	6.07	8.97	5.89	12.39	5.75333	9.08333	K08215	SLC22A23	------	------
ENSMUSG00000022389	Tef	thyrotroph embryonic factor [Source:MGI Symbol;Acc:MGI:98663]	0.425212	-1.23375	8.06e-10	2.15e-08	yes	down	10.63	6.65	7.43	8.01	10.59	9.41	8.23667	9.33667	------	------	------	------
ENSMUSG00000020116	Pno1	partner of NOB1 homolog [Source:MGI Symbol;Acc:MGI:1913499]	2.24684	1.1679	8.28e-10	2.21e-08	yes	up	61.89	62.96	61.03	11.3	11.99	20.46	61.96	14.5833	K11884	PNO1, DIM2	------	------
ENSMUSG00000024427	Spry4	sprouty RTK signaling antagonist 4 [Source:MGI Symbol;Acc:MGI:1345144]	2.7637	1.4666	8.49e-10	2.26e-08	yes	up	4.97	4.21	3.7	0.83	0.68	0.91	4.29333	0.806667	K17385	SPRY4	------	------
ENSMUSG00000006219	Fblim1	filamin binding LIM protein 1 [Source:MGI Symbol;Acc:MGI:1921452]	2.5334	1.34107	8.51e-10	2.26e-08	yes	up	23.03	19.41	23.41	5	3.97	4.89	21.95	4.62	K24416	FBLIM1, FBLP1	------	------
ENSMUSG00000031379	Pir	pirin [Source:MGI Symbol;Acc:MGI:1916906]	0.13334	-2.90682	9.03e-10	2.4e-08	yes	down	0.35	1.23	1.46	4.62	2.55	4.85	1.01333	4.00667	K06911	PIR	------	------
ENSMUSG00000028957	Per3	period circadian clock 3 [Source:MGI Symbol;Acc:MGI:1277134]	0.331875	-1.59129	9.04e-10	2.4e-08	yes	down	1.02	1.31	1.3	1.84	2.28	1.79	1.21	1.97	K21945	PER3	mmu04710;; mmu04713	Circadian rhythm;;Circadian entrainment
ENSMUSG00000028965	Tnfrsf9	tumor necrosis factor receptor superfamily, member 9 [Source:MGI Symbol;Acc:MGI:1101059]	2.84426	1.50805	9.13e-10	2.42e-08	yes	up	21.92	22.08	13.79	1.92	3.45	4.17	19.2633	3.18	K05146	TNFRSF9, CD137	mmu04060	Cytokine-cytokine receptor interaction
ENSMUSG00000020520	Galnt10	polypeptide N-acetylgalactosaminyltransferase 10 [Source:MGI Symbol;Acc:MGI:1890480]	0.346166	-1.53046	9.18e-10	2.43e-08	yes	down	8.94	16.87	12.98	19.56	14.08	25.29	12.93	19.6433	K00710	GALNT	mmu00514;; mmu00512	Other types of O-glycan biosynthesis;;Mucin type O-glycan biosynthesis
ENSMUSG00000025915	Sgk3	serum/glucocorticoid regulated kinase 3 [Source:MGI Symbol;Acc:MGI:2182368]	0.463218	-1.11024	9.19e-10	2.43e-08	yes	down	13.64	11.84	12.34	12.04	11.34	18.96	12.6067	14.1133	K13304	SGK3	mmu04151;; mmu04068	PI3K-Akt signaling pathway;;FoxO signaling pathway
ENSMUSG00000054342	Kcnn4	potassium intermediate/small conductance calcium-activated channel, subfamily N, member 4 [Source:MGI Symbol;Acc:MGI:1277957]	0.271608	-1.8804	9.2e-10	2.43e-08	yes	down	16.96	33.16	31.81	53.21	30.52	75.01	27.31	52.9133	K04945	KCNN4, KCA3.1	mmu04970;; mmu04929;; mmu04974;; mmu04911	Salivary secretion;;GnRH secretion;;Protein digestion and absorption;;Insulin secretion
ENSMUSG00000006310	Zbtb32	zinc finger and BTB domain containing 32 [Source:MGI Symbol;Acc:MGI:1891838]	3.90756	1.96627	9.29e-10	2.45e-08	yes	up	27.39	20.87	14.42	3.26	3.6	2.05	20.8933	2.97	K10506	ZBTB32, TZFP	------	------
ENSMUSG00000012428	Steap4	STEAP family member 4 [Source:MGI Symbol;Acc:MGI:1923560]	2.92785	1.54984	9.55e-10	2.51e-08	yes	up	20.38	12.01	15.72	2.51	2.34	3.85	16.0367	2.9	K19876	STEAP4	------	------
ENSMUSG00000100277	1810053B23Rik	RIKEN cDNA 1810053B23 gene [Source:MGI Symbol;Acc:MGI:1917107]	0.0409205	-4.61103	9.72e-10	2.55e-08	yes	down	0.29	0	0.49	4.1	3.34	1.96	0.26	3.13333	------	------	------	------
ENSMUSG00000116702	Gm6553	predicted gene 6553 [Source:MGI Symbol;Acc:MGI:3649067]	19.9258	4.31656	9.87e-10	2.58e-08	yes	up	11.84	5	6.53	0.11	0.49	0.06	7.79	0.22	------	------	------	------
ENSMUSG00000029765	Plxna4	plexin A4 [Source:MGI Symbol;Acc:MGI:2179061]	0.473309	-1.07914	9.87e-10	2.58e-08	yes	down	0.98	1.11	0.99	0.97	1.06	1.37	1.02667	1.13333	K06820	PLXNA	mmu04360	Axon guidance
ENSMUSG00000026656	Fcgr2b	Fc receptor, IgG, low affinity IIb [Source:MGI Symbol;Acc:MGI:95499]	2.95845	1.56484	1e-09	2.62e-08	yes	up	172.16	96.83	101.18	17.86	22.23	20.17	123.39	20.0867	K12560	FCGR2B, CD32	mmu04666;; mmu04380;; mmu05162;; mmu04662;; mmu05150;; mmu05152;; mmu04145	Fc gamma R-mediated phagocytosis;;Osteoclast differentiation;;Measles;;B cell receptor signaling pathway;;Staphylococcus aureus infection;;Tuberculosis;;Phagosome
ENSMUSG00000040483	Xaf1	XIAP associated factor 1 [Source:MGI Symbol;Acc:MGI:3772572]	2.04574	1.03263	1.01e-09	2.65e-08	yes	up	154.48	143.29	116.1	25.71	30.38	44.52	137.957	33.5367	------	------	------	------
ENSMUSG00000025190	Got1	glutamic-oxaloacetic transaminase 1, soluble [Source:MGI Symbol;Acc:MGI:95791]	2.25203	1.17123	1.06e-09	2.76e-08	yes	up	50.01	50.16	32.37	8.56	8.94	12.06	44.18	9.85333	K14454	GOT1	mmu00350;; mmu00270;; mmu00400;; mmu00330;; mmu00360;; mmu00220;; mmu00250	Tyrosine metabolism;;Cysteine and methionine metabolism;;Phenylalanine, tyrosine and tryptophan biosynthesis;;Arginine and proline metabolism;;Phenylalanine metabolism;;Arginine biosynthesis;;Alanine, aspartate and glutamate metabolism
ENSMUSG00000027452	Acss1	acyl-CoA synthetase short-chain family member 1 [Source:MGI Symbol;Acc:MGI:1915988]	0.408683	-1.29095	1.06e-09	2.76e-08	yes	down	17.91	19.91	24.75	24.8	19.76	34.53	20.8567	26.3633	K01895	ACSS1_2, acs	mmu00630;; mmu00640;; mmu00620;; mmu00010	Glyoxylate and dicarboxylate metabolism;;Propanoate metabolism;;Pyruvate metabolism;;Glycolysis / Gluconeogenesis
ENSMUSG00000033576	Apol6	apolipoprotein L 6 [Source:MGI Symbol;Acc:MGI:1919189]	6.15557	2.62189	1.06e-09	2.77e-08	yes	up	3.55	3.98	3.59	0.22	0.18	0.33	3.70667	0.243333	K14480	APOL	------	------
ENSMUSG00000023031	Cela1	chymotrypsin-like elastase family, member 1 [Source:MGI Symbol;Acc:MGI:95314]	0.00219099	-8.8342	1.08e-09	2.8e-08	yes	down	20.93	21.97	32.73	5965.49	5343.88	68.55	25.21	3792.64	------	------	------	------
ENSMUSG00000025784	Clec3b	C-type lectin domain family 3, member b [Source:MGI Symbol;Acc:MGI:104540]	0.129615	-2.9477	1.1e-09	2.85e-08	yes	down	0.62	1.09	2.63	4.4	6.16	7.16	1.44667	5.90667	K17520	CLEC3B	------	------
ENSMUSG00000028212	Ccne2	cyclin E2 [Source:MGI Symbol;Acc:MGI:1329034]	0.306782	-1.70471	1.1e-09	2.85e-08	yes	down	11.54	8.88	10.46	19.98	8.15	23.41	10.2933	17.18	K06626	CCNE	mmu05165;; mmu05166;; mmu05161;; mmu05162;; mmu05200;; mmu05169;; mmu04115;; mmu04114;; mmu05222;; mmu05206;; mmu04110;; mmu05203;; mmu05226;; mmu04151;; mmu05215;; mmu04934;; mmu04218	Human papillomavirus infection;;Human T-cell leukemia virus 1 infection;;Hepatitis B;;Measles;;Pathways in cancer;;Epstein-Barr virus infection;;p53 signaling pathway;;Oocyte meiosis;;Small cell lung cancer;;MicroRNAs in cancer;;Cell cycle;;Viral carcinogenesis;;Gastric cancer;;PI3K-Akt signaling pathway;;Prostate cancer;;Cushing syndrome;;Cellular senescence
ENSMUSG00000020150	Gamt	guanidinoacetate methyltransferase [Source:MGI Symbol;Acc:MGI:1098221]	0.0958517	-3.38305	1.13e-09	2.92e-08	yes	down	1.09	2.62	2.5	15.05	13.27	3.33	2.07	10.55	K00542	GAMT	mmu00260;; mmu00330	Glycine, serine and threonine metabolism;;Arginine and proline metabolism
ENSMUSG00000032860	P2ry2	purinergic receptor P2Y, G-protein coupled 2 [Source:MGI Symbol;Acc:MGI:105107]	3.74163	1.90367	1.16e-09	2.99e-08	yes	up	13.52	10.84	5.9	1.01	1.52	1.42	10.0867	1.31667	K04269	P2RY2	mmu04750;; mmu04080	Inflammatory mediator regulation of TRP channels;;Neuroactive ligand-receptor interaction
ENSMUSG00000023067	Cdkn1a	cyclin-dependent kinase inhibitor 1A (P21) [Source:MGI Symbol;Acc:MGI:104556]	3.08723	1.62631	1.16e-09	2.99e-08	yes	up	42.53	34.02	21.78	4.41	6.16	6.31	32.7767	5.62667	K06625	CDKN1A, P21, CIP1	mmu05200;; mmu05202;; mmu05203;; mmu05222;; mmu05205;; mmu05206;; mmu04928;; mmu04921;; mmu05226;; mmu04066;; mmu04068;; mmu04218;; mmu05224;; mmu04012;; mmu05219;; mmu05218;; mmu05213;; mmu05212;; mmu05211;; mmu05210;; mmu05217;; mmu05216;; mmu05215;; mmu05223;; mmu05220;; mmu04934;; mmu05214;; mmu05165;; mmu05167;; mmu05166;; mmu05161;; mmu05160;; mmu05163;; mmu04115;; mmu05169;; mmu04110;; mmu…	Pathways in cancer;;Transcriptional misregulation in cancer;;Viral carcinogenesis;;Small cell lung cancer;;Proteoglycans in cancer;;MicroRNAs in cancer;;Parathyroid hormone synthesis, secretion and action;;Oxytocin signaling pathway;;Gastric cancer;;HIF-1 signaling pathway;;FoxO signaling pathway;;Cellular senescence;;Breast cancer;;ErbB signaling pathway;;Bladder cancer;;Melanoma;;Endometrial ca…
ENSMUSG00000085118	Gm15774	predicted gene 15774 [Source:MGI Symbol;Acc:MGI:3783215]	0.0831992	-3.58729	1.3e-09	3.32e-08	yes	down	0.06	0.23	0.24	1.19	0.73	1.39	0.176667	1.10333	------	------	------	------
ENSMUSG00000064105	Cnnm2	cyclin M2 [Source:MGI Symbol;Acc:MGI:2151054]	0.283022	-1.82102	1.33e-09	3.42e-08	yes	down	2.55	3.56	3.93	6.39	3.65	8.12	3.34667	6.05333	K16302	CNNM	------	------
ENSMUSG00000025400	Tac2	tachykinin 2 [Source:MGI Symbol;Acc:MGI:98476]	0.0270132	-5.21019	1.36e-09	3.49e-08	yes	down	0	0.72	0.13	6.28	2.29	7.85	0.283333	5.47333	K05240	TAC3	mmu04080	Neuroactive ligand-receptor interaction
ENSMUSG00000032218	Ccnb2	cyclin B2 [Source:MGI Symbol;Acc:MGI:88311]	0.29348	-1.76866	1.38e-09	3.52e-08	yes	down	31.82	45.78	48.73	76.37	40.82	109.66	42.11	75.6167	K21770	CCNB2	mmu05170;; mmu05166;; mmu04115;; mmu04114;; mmu04110;; mmu04914;; mmu04068;; mmu04218	Human immunodeficiency virus 1 infection;;Human T-cell leukemia virus 1 infection;;p53 signaling pathway;;Oocyte meiosis;;Cell cycle;;Progesterone-mediated oocyte maturation;;FoxO signaling pathway;;Cellular senescence
ENSMUSG00000045216	Hs6st1	heparan sulfate 6-O-sulfotransferase 1 [Source:MGI Symbol;Acc:MGI:1354958]	0.447107	-1.16131	1.44e-09	3.67e-08	yes	down	33.16	38.87	37.24	41.69	30.81	55.89	36.4233	42.7967	K02514	HS6ST1	mmu00534	Glycosaminoglycan biosynthesis - heparan sulfate / heparin
ENSMUSG00000026311	Asb1	ankyrin repeat and SOCS box-containing 1 [Source:MGI Symbol;Acc:MGI:1929735]	0.307699	-1.70041	1.45e-09	3.68e-08	yes	down	9.34	12.8	11.92	14.48	12.12	26.34	11.3533	17.6467	K10323	ASB1	------	------
ENSMUSG00000102037	Bcl2a1a	B cell leukemia/lymphoma 2 related protein A1a [Source:MGI Symbol;Acc:MGI:102687]	2.63197	1.39614	1.59e-09	4.04e-08	yes	up	87.87	64.27	64.3	10.19	15.91	16.9	72.1467	14.3333	K02162	BCL2A1	mmu05202;; mmu04064;; mmu04210;; mmu05221	Transcriptional misregulation in cancer;;NF-kappa B signaling pathway;;Apoptosis;;Acute myeloid leukemia
ENSMUSG00000052131	Akr1b7	aldo-keto reductase family 1, member B7 [Source:MGI Symbol;Acc:MGI:101918]	0.0424904	-4.55672	1.64e-09	4.16e-08	yes	down	0.05	0.17	0.26	0.9	1.62	3.63	0.16	2.05	K00011	AKR1B	mmu00052;; mmu00790;; mmu00051;; mmu00040;; mmu00561	Galactose metabolism;;Folate biosynthesis;;Fructose and mannose metabolism;;Pentose and glucuronate interconversions;;Glycerolipid metabolism
ENSMUSG00000026605	Cenpf	centromere protein F [Source:MGI Symbol;Acc:MGI:1313302]	0.277796	-1.8479	1.67e-09	4.22e-08	yes	down	3	6.57	5.81	7.51	4.86	16.68	5.12667	9.68333	K11499	CENPF	------	------
ENSMUSG00000024677	Ms4a6b	membrane-spanning 4-domains, subfamily A, member 6B [Source:MGI Symbol;Acc:MGI:1917024]	2.11082	1.0778	1.7e-09	4.31e-08	yes	up	157.99	143	132.18	24.38	44.64	38.39	144.39	35.8033	K22191	MS4A5_6_7	------	------
ENSMUSG00000096727	Psmb9	proteasome (prosome, macropain) subunit, beta type 9 (large multifunctional peptidase 2) [Source:MGI Symbol;Acc:MGI:1346526]	2.14807	1.10304	1.75e-09	4.42e-08	yes	up	178.91	228.02	179.44	33.49	48.7	60.3	195.457	47.4967	K02741	PSMB9, LMP2	mmu03050	Proteasome
ENSMUSG00000045932	Ifit2	interferon-induced protein with tetratricopeptide repeats 2 [Source:MGI Symbol;Acc:MGI:99449]	2.40016	1.26313	1.76e-09	4.43e-08	yes	up	26.69	31.88	25.44	5.6	5.53	9.4	28.0033	6.84333	K24848	IFIT2	------	------
ENSMUSG00000047517	Dmbt1	deleted in malignant brain tumors 1 [Source:MGI Symbol;Acc:MGI:106210]	9.25e-05	-13.3997	1.76e-09	4.43e-08	yes	down	0.23	0.03	0.18	847.5	1076.74	0.08	0.146667	641.44	K13912	DMBT1	mmu04970	Salivary secretion
ENSMUSG00000032827	Ppp1r9a	protein phosphatase 1, regulatory subunit 9A [Source:MGI Symbol;Acc:MGI:2442401]	0.258876	-1.94967	1.82e-09	4.58e-08	yes	down	0.6	0.57	0.63	0.65	1.38	1.4	0.6	1.14333	------	------	------	------
ENSMUSG00000027601	Mtfr1	mitochondrial fission regulator 1 [Source:MGI Symbol;Acc:MGI:1914722]	0.337846	-1.56556	1.84e-09	4.61e-08	yes	down	15.95	20.11	18.19	26.38	14.87	34.33	18.0833	25.1933	------	------	------	------
ENSMUSG00000016526	Dyrk3	dual-specificity tyrosine-(Y)-phosphorylation regulated kinase 3 [Source:MGI Symbol;Acc:MGI:1330300]	0.290555	-1.78312	1.91e-09	4.79e-08	yes	down	4.71	7.33	6.46	10.94	6.95	16.34	6.16667	11.41	K18669	DYRK2_3_4	------	------
ENSMUSG00000024989	Cep55	centrosomal protein 55 [Source:MGI Symbol;Acc:MGI:1921357]	2.23971	1.16331	1.93e-09	4.82e-08	yes	up	15.2	21.16	19	3.83	3.38	5.63	18.4533	4.28	K16456	CEP55	------	------
ENSMUSG00000029106	Add1	adducin 1 (alpha) [Source:MGI Symbol;Acc:MGI:87918]	0.41318	-1.27516	1.96e-09	4.91e-08	yes	down	63.91	84.8	70.39	95.09	71.37	118.95	73.0333	95.1367	K18622	ADD	------	------
ENSMUSG00000027215	Cd82	CD82 antigen [Source:MGI Symbol;Acc:MGI:104651]	0.390218	-1.35765	1.97e-09	4.91e-08	yes	down	85.08	148.45	121.55	156.74	120.52	207.92	118.36	161.727	K06509	KAI1, CD82, TSPAN27	mmu04115	p53 signaling pathway
ENSMUSG00000037887	Dusp8	dual specificity phosphatase 8 [Source:MGI Symbol;Acc:MGI:106626]	0.210775	-2.24623	2.04e-09	5.1e-08	yes	down	0.57	0.79	1.63	2.4	1.26	2.66	0.996667	2.10667	K04459	DUSP, MKP	mmu04010	MAPK signaling pathway
ENSMUSG00000045827	Serpinb9	serine (or cysteine) peptidase inhibitor, clade B, member 9 [Source:MGI Symbol;Acc:MGI:106603]	2.38831	1.25599	2.06e-09	5.13e-08	yes	up	32.29	52.49	42.31	6.78	9.87	11.28	42.3633	9.31	K13963	SERPINB	mmu05146	Amoebiasis
ENSMUSG00000029178	Klf3	Kruppel-like factor 3 (basic) [Source:MGI Symbol;Acc:MGI:1342773]	0.41499	-1.26885	2.1e-09	5.21e-08	yes	down	24.07	26.43	29.04	30.74	21.64	44.87	26.5133	32.4167	K15605	KLF3	mmu05202	Transcriptional misregulation in cancer
ENSMUSG00000029221	Slc30a9	solute carrier family 30 (zinc transporter), member 9 [Source:MGI Symbol;Acc:MGI:1923690]	0.394157	-1.34316	2.11e-09	5.23e-08	yes	down	13.29	12.32	12.91	19.48	12.46	24.7	12.84	18.88	K14696	SLC30A9, ZNT9	------	------
ENSMUSG00000121374	-	novel transcript	2.35872	1.238	2.18e-09	5.4e-08	yes	up	32.05	30.88	28.46	5.74	5.59	8.83	30.4633	6.72	------	------	------	------
ENSMUSG00000027995	Tlr2	toll-like receptor 2 [Source:MGI Symbol;Acc:MGI:1346060]	2.49182	1.3172	2.3e-09	5.7e-08	yes	up	14.34	24.79	17.2	3.37	3.92	4.45	18.7767	3.91333	K10159	TLR2, CD282	mmu05323;; mmu05321(Inflammatory bowel disease ;; mmu05205;; mmu05142(Chagas disease ;; mmu05170;; mmu04620;; mmu05152;; mmu05134;; mmu05132;; mmu04145;; mmu05235;; mmu05161;; mmu05162;; mmu05146;; mmu05145;; mmu05144;; mmu05169;; mmu05168;; mmu05140;; mmu04151	Rheumatoid arthritis;;IBD);;Proteoglycans in cancer;;American trypanosomiasis);;Human immunodeficiency virus 1 infection;;Toll-like receptor signaling pathway;;Tuberculosis;;Legionellosis;;Salmonella infection;;Phagosome;;PD-L1 expression and PD-1 checkpoint pathway in cancer;;Hepatitis B;;Measles;;Amoebiasis;;Toxoplasmosis;;Malaria;;Epstein-Barr virus infection;;Herpes simplex virus 1 infection;…
ENSMUSG00000099974	Bcl2a1d	B cell leukemia/lymphoma 2 related protein A1d [Source:MGI Symbol;Acc:MGI:1278325]	2.30289	1.20344	2.44e-09	6.03e-08	yes	up	100.25	79.26	71.09	15.03	19	22.73	83.5333	18.92	K02162	BCL2A1	mmu05202;; mmu04064;; mmu04210;; mmu05221	Transcriptional misregulation in cancer;;NF-kappa B signaling pathway;;Apoptosis;;Acute myeloid leukemia
ENSMUSG00000011463	Cpb1	carboxypeptidase B1 (tissue) [Source:MGI Symbol;Acc:MGI:1923953]	2.24e-06	-18.7649	2.52e-09	6.22e-08	yes	down	0	0.02	0	2242.37	2400.5	0.02	0.00666667	1547.63	K01291	CPB1	mmu04972;; mmu04974	Pancreatic secretion;;Protein digestion and absorption
ENSMUSG00000021250	Fos	FBJ osteosarcoma oncogene [Source:MGI Symbol;Acc:MGI:95574]	5.2216	2.38449	2.54e-09	6.27e-08	yes	up	17.41	7.49	6.66	0.84	1.11	1.32	10.52	1.09	K04379	FOS	mmu05200;; mmu05224;; mmu04928;; mmu04921;; mmu04926;; mmu05170;; mmu04660;; mmu04662;; mmu04620;; mmu04024;; mmu04668;; mmu05323;; mmu05135;; mmu04210;; mmu05133;; mmu05132;; mmu04010;; mmu05231;; mmu04725;; mmu05235;; mmu05031;; mmu05210;; mmu04728;; mmu04915;; mmu04935;; mmu04658;; mmu04932(Non-alcoholic fatty liver disease ;; mmu04917;; mmu05167;; mmu05166;; mmu05161;; mmu04659;; mmu04380;; m…	Pathways in cancer;;Breast cancer;;Parathyroid hormone synthesis, secretion and action;;Oxytocin signaling pathway;;Relaxin signaling pathway;;Human immunodeficiency virus 1 infection;;T cell receptor signaling pathway;;B cell receptor signaling pathway;;Toll-like receptor signaling pathway;;cAMP signaling pathway;;TNF signaling pathway;;Rheumatoid arthritis;;Yersinia infection;;Apoptosis;;Pertus…
ENSMUSG00000049409	Prokr1	prokineticin receptor 1 [Source:MGI Symbol;Acc:MGI:1929676]	0.297799	-1.74759	2.58e-09	6.35e-08	yes	down	1.11	1.11	1.91	2.05	2.3	3.15	1.37667	2.5	K08379	PROKR1	------	------
ENSMUSG00000075296	Aldh3b2	aldehyde dehydrogenase 3 family, member B2 [Source:MGI Symbol;Acc:MGI:2147613]	0.0468918	-4.41452	2.64e-09	6.49e-08	yes	down	0.17	0	0.14	1.02	0.58	2.01	0.103333	1.20333	K00129	ALDH3	mmu00980;; mmu00982;; mmu00340;; mmu00350;; mmu00410;; mmu00360;; mmu00010	Metabolism of xenobiotics by cytochrome P450;;Drug metabolism - cytochrome P450;;Histidine metabolism;;Tyrosine metabolism;;beta-Alanine metabolism;;Phenylalanine metabolism;;Glycolysis / Gluconeogenesis
ENSMUSG00000026708	Cenpl	centromere protein L [Source:MGI Symbol;Acc:MGI:1917704]	0.354029	-1.49806	2.65e-09	6.5e-08	yes	down	6.03	6.87	7.97	8.98	5.48	13.34	6.95667	9.26667	------	------	------	------
ENSMUSG00000038967	Pdk2	pyruvate dehydrogenase kinase, isoenzyme 2 [Source:MGI Symbol;Acc:MGI:1343087]	0.393294	-1.34632	2.78e-09	6.79e-08	yes	down	5.17	5.71	5.51	7.65	6.12	7.42	5.46333	7.06333	K00898	PDK2_3_4	------	------
ENSMUSG00000036777	Anln	anillin, actin binding protein [Source:MGI Symbol;Acc:MGI:1920174]	0.306923	-1.70405	2.84e-09	6.93e-08	yes	down	7.4	10.9	9.91	15.9	10.5	25	9.40333	17.1333	K18621	ANLN	------	------
ENSMUSG00000003814	Calr	calreticulin [Source:MGI Symbol;Acc:MGI:88252]	2.28883	1.19461	2.89e-09	7.05e-08	yes	up	615.8	962.13	697.09	150.74	135	230	758.34	171.913	K08057	CALR	mmu05170;; mmu05166;; mmu05163;; mmu05169;; mmu05142(Chagas disease ;; mmu05168;; mmu04141;; mmu04612;; mmu04145	Human immunodeficiency virus 1 infection;;Human T-cell leukemia virus 1 infection;;Human cytomegalovirus infection;;Epstein-Barr virus infection;;American trypanosomiasis);;Herpes simplex virus 1 infection;;Protein processing in endoplasmic reticulum;;Antigen processing and presentation;;Phagosome
ENSMUSG00000028328	Tmod1	tropomodulin 1 [Source:MGI Symbol;Acc:MGI:98775]	0.0820169	-3.60794	2.92e-09	7.1e-08	yes	down	2.06	3.46	6.62	27.58	13	38.12	4.04667	26.2333	K10370	TMOD	------	------
ENSMUSG00000000706	Btn1a1	butyrophilin, subfamily 1, member A1 [Source:MGI Symbol;Acc:MGI:103118]	0.102611	-3.28474	2.93e-09	7.12e-08	yes	down	0.58	0.07	0.13	0.8	0.52	0.9	0.26	0.74	K06712	BTN, CD277	------	------
ENSMUSG00000076441	Ass1	argininosuccinate synthetase 1 [Source:MGI Symbol;Acc:MGI:88090]	2.22316	1.15261	2.95e-09	7.16e-08	yes	up	64.23	79.63	50.04	13.05	13.51	18.81	64.6333	15.1233	K01940	argG, ASS1	mmu00220;; mmu00250;; mmu05418	Arginine biosynthesis;;Alanine, aspartate and glutamate metabolism;;Fluid shear stress and atherosclerosis
ENSMUSG00000025355	Mmp19	matrix metallopeptidase 19 [Source:MGI Symbol;Acc:MGI:1927899]	3.83931	1.94085	3.08e-09	7.46e-08	yes	up	20.78	11.18	9.69	1.35	1.99	2.25	13.8833	1.86333	K07998	MMP19, MMP18	------	------
ENSMUSG00000096472	Cdkn2d	cyclin dependent kinase inhibitor 2D [Source:MGI Symbol;Acc:MGI:105387]	0.412779	-1.27656	3.09e-09	7.47e-08	yes	down	45.93	48.6	47.81	63.79	40.48	83.67	47.4467	62.6467	K06623	CDKN2D, P19, INK4D	mmu04068;; mmu04110	FoxO signaling pathway;;Cell cycle
ENSMUSG00000042510	AA986860	expressed sequence AA986860 [Source:MGI Symbol;Acc:MGI:2138143]	0.154518	-2.69416	3.09e-09	7.47e-08	yes	down	0.27	0.35	0.8	1.2	0.85	2.95	0.473333	1.66667	------	------	------	------
ENSMUSG00000039252	Lgi2	leucine-rich repeat LGI family, member 2 [Source:MGI Symbol;Acc:MGI:2180196]	4.73123	2.24222	3.1e-09	7.48e-08	yes	up	1.26	1.17	1.23	0.07	0.19	0.15	1.22	0.136667	K25429	LGI2	------	------
ENSMUSG00000121068	-	novel transcript, antisense to Gpx1	0.17902	-2.48181	3.16e-09	7.6e-08	yes	down	1.05	1.65	3.4	5.11	4.69	8.38	2.03333	6.06	------	------	------	------
ENSMUSG00000084866	A930006K02Rik	RIKEN cDNA A930006K02 gene [Source:MGI Symbol;Acc:MGI:1925683]	0.155499	-2.68502	3.28e-09	7.89e-08	yes	down	1.28	2.7	1.21	7.75	4.64	7.1	1.73	6.49667	------	------	------	------
ENSMUSG00000028132	Tlcd4	TLC domain containing 4 [Source:MGI Symbol;Acc:MGI:1923195]	0.237094	-2.07647	3.29e-09	7.91e-08	yes	down	2.09	3.08	4.73	7.61	3.77	10.57	3.3	7.31667	------	------	------	------
ENSMUSG00000024049	Myom1	myomesin 1 [Source:MGI Symbol;Acc:MGI:1341430]	0.472962	-1.0802	3.41e-09	8.17e-08	yes	down	5	4.45	5.23	3.9	4.27	5.48	4.89333	4.55	K24495	MYOM	------	------
ENSMUSG00000021390	Ogn	osteoglycin [Source:MGI Symbol;Acc:MGI:109278]	0.142193	-2.81407	3.44e-09	8.24e-08	yes	down	0.26	0.57	1.31	2.24	2.98	2.67	0.713333	2.63	K08126	OGN	------	------
ENSMUSG00000024747	Aldh1a7	aldehyde dehydrogenase family 1, subfamily A7 [Source:MGI Symbol;Acc:MGI:1347050]	0.194932	-2.35896	3.46e-09	8.28e-08	yes	down	1.12	1.42	1.71	5.3	2.13	3.74	1.41667	3.72333	K07249	ALDH1A	mmu00830	Retinol metabolism
ENSMUSG00000118038	Gm9895	predicted gene 9895 [Source:MGI Symbol;Acc:MGI:3642802]	0.194655	-2.36101	3.49e-09	8.34e-08	yes	down	2.34	3.63	2.5	5.65	3.94	9.72	2.82333	6.43667	------	------	------	------
ENSMUSG00000027784	Ppm1l	protein phosphatase 1 (formerly 2C)-like [Source:MGI Symbol;Acc:MGI:2139740]	0.333847	-1.58274	3.51e-09	8.37e-08	yes	down	1.9	1.94	2.12	3.32	1.82	4.26	1.98667	3.13333	K17506	PPM1L, PP2CE	------	------
ENSMUSG00000020901	Pik3r5	phosphoinositide-3-kinase regulatory subunit 5 [Source:MGI Symbol;Acc:MGI:2443588]	2.0209	1.015	3.6e-09	8.57e-08	yes	up	38.18	30.41	31.21	6.8	9.58	9.39	33.2667	8.59	K21290	PIK3R5_6	mmu04725;; mmu05167;; mmu04072;; mmu04062;; mmu05145;; mmu04022;; mmu04261;; mmu04611;; mmu04151;; mmu04371;; mmu04921	Cholinergic synapse;;Kaposi sarcoma-associated herpesvirus infection;;Phospholipase D signaling pathway;;Chemokine signaling pathway;;Toxoplasmosis;;cGMP-PKG signaling pathway;;Adrenergic signaling in cardiomyocytes;;Platelet activation;;PI3K-Akt signaling pathway;;Apelin signaling pathway;;Oxytocin signaling pathway
ENSMUSG00000031822	Gse1	genetic suppressor element 1, coiled-coil protein [Source:MGI Symbol;Acc:MGI:1098275]	0.456992	-1.12976	3.65e-09	8.67e-08	yes	down	10.3	13.22	14.5	13.96	11.89	18.68	12.6733	14.8433	------	------	------	------
ENSMUSG00000032392	Parp16	poly (ADP-ribose) polymerase family, member 16 [Source:MGI Symbol;Acc:MGI:2446133]	0.345285	-1.53414	3.72e-09	8.82e-08	yes	down	4.54	2.67	3.56	5.5	4.68	5.72	3.59	5.3	------	------	------	------
ENSMUSG00000011831	Evi5	ecotropic viral integration site 5 [Source:MGI Symbol;Acc:MGI:104736]	0.422626	-1.24255	3.72e-09	8.82e-08	yes	down	6.94	8.22	10.68	13.91	10.01	21.97	8.61333	15.2967	K20242	EVI5	------	------
ENSMUSG00000017007	Rbpjl	recombination signal binding protein for immunoglobulin kappa J region-like [Source:MGI Symbol;Acc:MGI:1196616]	0.00255354	-8.61328	3.76e-09	8.9e-08	yes	down	0.02	0.03	0	4.21	3.92	0	0.0166667	2.71	K06053	RBPSUH, RBPJK	mmu05165;; mmu04658;; mmu05203;; mmu05169;; mmu05017;; mmu04330	Human papillomavirus infection;;Th1 and Th2 cell differentiation;;Viral carcinogenesis;;Epstein-Barr virus infection;;Spinocerebellar ataxia;;Notch signaling pathway
ENSMUSG00000022902	Stfa2	stefin A2 [Source:MGI Symbol;Acc:MGI:106197]	26.2434	4.71389	3.77e-09	8.93e-08	yes	up	38.28	12.59	25.45	0.42	0	1.02	25.44	0.48	------	------	------	------
ENSMUSG00000045282	Tmem86b	transmembrane protein 86B [Source:MGI Symbol;Acc:MGI:1915505]	0.332374	-1.58912	3.79e-09	8.95e-08	yes	down	3.66	5.83	4.73	6.93	6.97	7.98	4.74	7.29333	K18575	TMEM86B	mmu00565	Ether lipid metabolism
ENSMUSG00000029175	Slc35f6	solute carrier family 35, member F6 [Source:MGI Symbol;Acc:MGI:1922169]	2.18486	1.12754	3.84e-09	9.07e-08	yes	up	23.85	40.74	27.67	5.35	6.58	7.7	30.7533	6.54333	------	------	------	------
ENSMUSG00000032519	Slc25a38	solute carrier family 25, member 38 [Source:MGI Symbol;Acc:MGI:2384782]	0.302318	-1.72586	3.89e-09	9.17e-08	yes	down	27.59	29.56	43.37	88.46	41.44	99.74	33.5067	76.5467	K15118	SLC25A38	------	------
ENSMUSG00000030306	Tmtc1	transmembrane and tetratricopeptide repeat containing 1 [Source:MGI Symbol;Acc:MGI:3039590]	0.393943	-1.34394	4.19e-09	9.87e-08	yes	down	1.18	1.54	1.27	1.22	1.98	2.11	1.33	1.77	K23424	TMTC	------	------
ENSMUSG00000040093	Bmf	BCL2 modifying factor [Source:MGI Symbol;Acc:MGI:2176433]	0.318368	-1.65123	4.24e-09	9.97e-08	yes	down	7.35	4.4	3.61	8	9.27	9.07	5.12	8.78	K17460	BMF	mmu05206	MicroRNAs in cancer
ENSMUSG00000006095	Tbcb	tubulin folding cofactor B [Source:MGI Symbol;Acc:MGI:1913661]	2.13797	1.09624	4.33e-09	1.02e-07	yes	up	68.57	80.15	67.54	15.89	13.79	26.5	72.0867	18.7267	K17262	TBCB, CKAP1, ALF1	------	------
ENSMUSG00000027540	Ptpn1	protein tyrosine phosphatase, non-receptor type 1 [Source:MGI Symbol;Acc:MGI:97805]	2.14261	1.09937	4.47e-09	1.05e-07	yes	up	338.44	263.65	230.74	32.95	37.46	53.59	277.61	41.3333	K05696	PTPN1, PTP1B	mmu04931;; mmu04520;; mmu04910	Insulin resistance;;Adherens junction;;Insulin signaling pathway
ENSMUSG00000035024	Ncapd3	non-SMC condensin II complex, subunit D3 [Source:MGI Symbol;Acc:MGI:2142989]	0.432431	-1.20946	4.57e-09	1.07e-07	yes	down	19.25	20.15	20.9	23.95	17.43	33.07	20.1	24.8167	K11491	NCAPD3	------	------
ENSMUSG00000025877	Hk3	hexokinase 3 [Source:MGI Symbol;Acc:MGI:2670962]	2.43383	1.28323	4.59e-09	1.07e-07	yes	up	37.01	46.21	32.49	5.82	7.19	11.87	38.57	8.29333	K00844	HK	mmu00052;; mmu05230;; mmu04973;; mmu00051;; mmu04910;; mmu00520;; mmu00524;; mmu00500;; mmu04066;; mmu00010;; mmu04930	Galactose metabolism;;Central carbon metabolism in cancer;;Carbohydrate digestion and absorption;;Fructose and mannose metabolism;;Insulin signaling pathway;;Amino sugar and nucleotide sugar metabolism;;Neomycin, kanamycin and gentamicin biosynthesis;;Starch and sucrose metabolism;;HIF-1 signaling pathway;;Glycolysis / Gluconeogenesis;;Type II diabetes mellitus
ENSMUSG00000019850	Tnfaip3	tumor necrosis factor, alpha-induced protein 3 [Source:MGI Symbol;Acc:MGI:1196377]	3.49124	1.80374	4.68e-09	1.09e-07	yes	up	104.92	62.12	40.15	9.56	12.6	10.01	69.0633	10.7233	K11859	TNFAIP3, A20, OTUD7C	mmu05162;; mmu04621;; mmu04657;; mmu05169;; mmu04668;; mmu04217;; mmu04064	Measles;;NOD-like receptor signaling pathway;;IL-17 signaling pathway;;Epstein-Barr virus infection;;TNF signaling pathway;;Necroptosis;;NF-kappa B signaling pathway
ENSMUSG00000026548	Slamf9	SLAM family member 9 [Source:MGI Symbol;Acc:MGI:1923692]	3.75061	1.90713	4.84e-09	1.13e-07	yes	up	22.23	12.9	11.4	1.81	2.08	2.6	15.51	2.16333	------	------	------	------
ENSMUSG00000049804	Armcx4	armadillo repeat containing, X-linked 4 [Source:MGI Symbol;Acc:MGI:2147887]	2.21736	1.14884	5.06e-09	1.18e-07	yes	up	4.53	4.36	4.74	0.81	1	1.44	4.54333	1.08333	------	------	------	------
ENSMUSG00000071553	Cpa2	carboxypeptidase A2, pancreatic [Source:MGI Symbol;Acc:MGI:3617840]	0.000116516	-13.0672	5.07e-09	1.18e-07	yes	down	1.08	0.1	0.05	1054.01	994.96	0.03	0.41	683	K01298	CPA2	mmu04972;; mmu04974	Pancreatic secretion;;Protein digestion and absorption
ENSMUSG00000005686	Ampd3	adenosine monophosphate deaminase 3 [Source:MGI Symbol;Acc:MGI:1096344]	0.392745	-1.34834	5.22e-09	1.21e-07	yes	down	20.68	20.13	21.3	34.4	15.58	46.41	20.7033	32.13	K01490	AMPD	mmu00230	Purine metabolism
ENSMUSG00000090523	Gypc	glycophorin C [Source:MGI Symbol;Acc:MGI:1098566]	0.360604	-1.47151	5.25e-09	1.22e-07	yes	down	51.91	57.8	51.92	79.42	45.05	110.93	53.8767	78.4667	K06576	GYPC, CD236	mmu05144	Malaria
ENSMUSG00000057163	Prss2	protease, serine 2 [Source:MGI Symbol;Acc:MGI:102759]	3.46e-06	-18.1394	5.35e-09	1.23e-07	yes	down	0.21	0	0	14362.1	14936.3	0.14	0.07	9766.18	K01312	PRSS1_2_3	mmu05164;; mmu04972;; mmu04080;; mmu04974	Influenza A;;Pancreatic secretion;;Neuroactive ligand-receptor interaction;;Protein digestion and absorption
ENSMUSG00000056267	Cep70	centrosomal protein 70 [Source:MGI Symbol;Acc:MGI:1915371]	0.305151	-1.71241	5.35e-09	1.23e-07	yes	down	4.17	4.78	4.18	7.76	4.26	11.71	4.37667	7.91	K16802	CEP70	------	------
ENSMUSG00000030954	Gp2	glycoprotein 2 (zymogen granule membrane) [Source:MGI Symbol;Acc:MGI:1914383]	1.14e-05	-16.4224	5.42e-09	1.25e-07	yes	down	0.03	0	0	700.62	737.97	0.09	0.01	479.56	K19899	GP2	------	------
ENSMUSG00000051586	Mical3	microtubule associated monooxygenase, calponin and LIM domain containing 3 [Source:MGI Symbol;Acc:MGI:2442733]	0.441864	-1.17833	5.86e-09	1.35e-07	yes	down	8.23	10.09	9.89	11.05	9.33	13.26	9.40333	11.2133	K19947	MICAL	------	------
ENSMUSG00000025059	Gk	glycerol kinase [Source:MGI Symbol;Acc:MGI:106594]	2.51823	1.33241	5.91e-09	1.36e-07	yes	up	8.65	9.04	8.08	1.23	1.65	2.56	8.59	1.81333	K00864	glpK, GK	mmu03320;; mmu00561	PPAR signaling pathway;;Glycerolipid metabolism
ENSMUSG00000042333	Tnfrsf14	tumor necrosis factor receptor superfamily, member 14 (herpesvirus entry mediator) [Source:MGI Symbol;Acc:MGI:2675303]	0.393925	-1.34401	5.96e-09	1.37e-07	yes	down	81.97	104.18	128.94	227.53	125.2	223.26	105.03	191.997	K05152	TNFRSF14, HVEM, CD270	mmu04061;; mmu04060;; mmu05168	Viral protein interaction with cytokine and cytokine receptor;;Cytokine-cytokine receptor interaction;;Herpes simplex virus 1 infection
ENSMUSG00000002108	Nr1h3	nuclear receptor subfamily 1, group H, member 3 [Source:MGI Symbol;Acc:MGI:1352462]	2.67035	1.41703	6.05e-09	1.39e-07	yes	up	60.75	112.93	104.09	13.49	20.73	20.66	92.59	18.2933	K08536	NR1H3, LXRA	mmu03320;; mmu04931;; mmu05160;; mmu04932(Non-alcoholic fatty liver disease	PPAR signaling pathway;;Insulin resistance;;Hepatitis C;;NAFLD)
ENSMUSG00000060743	H3f3a	H3.3 histone A [Source:MGI Symbol;Acc:MGI:1097686]	0.471196	-1.0856	6.06e-09	1.39e-07	yes	down	605.53	758.66	722.8	600.69	493.07	1064.25	695.663	719.337	------	------	------	------
ENSMUSG00000031446	Cul4a	cullin 4A [Source:MGI Symbol;Acc:MGI:1914487]	0.421129	-1.24766	6.06e-09	1.39e-07	yes	down	33.05	41.91	39.52	47.79	35.06	67.53	38.16	50.1267	K10609	CUL4	mmu03420;; mmu04120;; mmu05170	Nucleotide excision repair;;Ubiquitin mediated proteolysis;;Human immunodeficiency virus 1 infection
ENSMUSG00000042677	Zc3h12a	zinc finger CCCH type containing 12A [Source:MGI Symbol;Acc:MGI:2385891]	2.93772	1.5547	6.16e-09	1.41e-07	yes	up	42.67	28.76	26.91	4.44	5.85	5.07	32.78	5.12	K18668	ZC3H12, MCPIP	------	------
ENSMUSG00000027306	Nusap1	nucleolar and spindle associated protein 1 [Source:MGI Symbol;Acc:MGI:2675669]	0.364086	-1.45765	6.17e-09	1.41e-07	yes	down	23.35	25.67	30.4	36.64	22.37	52.92	26.4733	37.31	------	------	------	------
ENSMUSG00000028926	Cdk14	cyclin-dependent kinase 14 [Source:MGI Symbol;Acc:MGI:894318]	0.469358	-1.09124	6.33e-09	1.44e-07	yes	down	3.22	3.91	3.97	3.74	3.81	4.23	3.7	3.92667	K08821	CDK14, PFTK1	mmu05202	Transcriptional misregulation in cancer
ENSMUSG00000073400	Trim10	tripartite motif-containing 10 [Source:MGI Symbol;Acc:MGI:1338757]	0.0614133	-4.02531	6.38e-09	1.45e-07	yes	down	4.32	14.23	21.28	101.14	65.86	179.75	13.2767	115.583	K12002	TRIM10	------	------
ENSMUSG00000045680	Tcf21	transcription factor 21 [Source:MGI Symbol;Acc:MGI:1202715]	0.393446	-1.34576	6.4e-09	1.45e-07	yes	down	14.41	22.74	25.32	26.39	26.68	29.14	20.8233	27.4033	------	------	------	------
ENSMUSG00000117534	Gm20161	predicted gene, 20161 [Source:MGI Symbol;Acc:MGI:5012346]	0.126451	-2.98335	6.44e-09	1.46e-07	yes	down	0.15	0.98	0.94	3.4	2.19	2.73	0.69	2.77333	------	------	------	------
ENSMUSG00000044197	Gpr146	G protein-coupled receptor 146 [Source:MGI Symbol;Acc:MGI:1933113]	0.463959	-1.10793	6.54e-09	1.48e-07	yes	down	13.92	13.55	11.76	15.28	10.63	16.59	13.0767	14.1667	K08431	GPR146	------	------
ENSMUSG00000035673	Sbno2	strawberry notch 2 [Source:MGI Symbol;Acc:MGI:2448490]	2.01182	1.0085	6.65e-09	1.51e-07	yes	up	70.9	67.89	52.02	12.58	16.73	18.59	63.6033	15.9667	------	------	------	------
ENSMUSG00000071713	Csf2rb	colony stimulating factor 2 receptor, beta, low-affinity (granulocyte-macrophage) [Source:MGI Symbol;Acc:MGI:1339759]	2.14132	1.0985	6.73e-09	1.52e-07	yes	up	67.25	53.62	55.11	10.81	13.6	16.45	58.66	13.62	K04738	CSF2RB, IL3RB, CD131	mmu05200;; mmu04060;; mmu04210;; mmu04630	Pathways in cancer;;Cytokine-cytokine receptor interaction;;Apoptosis;;Jak-STAT signaling pathway
ENSMUSG00000098470	C1rb	complement component 1, r subcomponent B [Source:MGI Symbol;Acc:MGI:3779804]	5.87707	2.5551	7.06e-09	1.59e-07	yes	up	3.37	2.77	1.95	0.15	0.21	0.34	2.69667	0.233333	K01330	C1R	mmu05322;; mmu05150;; mmu04610;; mmu04145;; mmu05133	Systemic lupus erythematosus;;Staphylococcus aureus infection;;Complement and coagulation cascades;;Phagosome;;Pertussis
ENSMUSG00000023140	Reg2	regenerating islet-derived 2 [Source:MGI Symbol;Acc:MGI:97896]	0.00027866	-11.8092	7.3e-09	1.64e-07	yes	down	0.99	0.37	0.24	1636.97	1124.51	0.21	0.533333	920.563	K25727	REG1	------	------
ENSMUSG00000016494	Cd34	CD34 antigen [Source:MGI Symbol;Acc:MGI:88329]	4.05959	2.02133	7.37e-09	1.66e-07	yes	up	107.17	44.64	34.75	7.45	7.97	8.34	62.1867	7.92	K06474	CD34	mmu04514(Cell adhesion molecules ;; mmu04640	CAMs);;Hematopoietic cell lineage
ENSMUSG00000053641	Dennd4a	DENN/MADD domain containing 4A [Source:MGI Symbol;Acc:MGI:2142979]	0.439733	-1.1853	7.38e-09	1.66e-07	yes	down	28.08	22.63	22.33	30.96	25.72	42.61	24.3467	33.0967	------	------	------	------
ENSMUSG00000006342	Susd2	sushi domain containing 2 [Source:MGI Symbol;Acc:MGI:1918983]	2.01742	1.01251	7.59e-09	1.7e-07	yes	up	18.66	20.89	15.25	4.32	4.33	5.29	18.2667	4.64667	K23820	SUSD2	------	------
ENSMUSG00000039760	Il22ra2	interleukin 22 receptor, alpha 2 [Source:MGI Symbol;Acc:MGI:2665114]	0.0225088	-5.47337	7.7e-09	1.73e-07	yes	down	0.07	0.02	0.09	0.32	3.56	0.46	0.06	1.44667	K05139	IL22RA2	mmu04630	Jak-STAT signaling pathway
ENSMUSG00000002227	Mov10	Mov10 RISC complex RNA helicase [Source:MGI Symbol;Acc:MGI:97054]	2.15207	1.10573	7.72e-09	1.73e-07	yes	up	22.2	31.08	23.32	5.94	5.15	8.51	25.5333	6.53333	K18422	MOV10	------	------
ENSMUSG00000049115	Agtr1a	angiotensin II receptor, type 1a [Source:MGI Symbol;Acc:MGI:87964]	0.285612	-1.80787	7.93e-09	1.77e-07	yes	down	20.21	8.56	10.47	18.7	26.62	24.67	13.08	23.33	K04166	AGTR1	mmu05200;; mmu04270;; mmu04022;; mmu04020;; mmu04261;; mmu04072;; mmu04933;; mmu04371;; mmu04934;; mmu04614;; mmu04080;; mmu04927;; mmu04924;; mmu04925	Pathways in cancer;;Vascular smooth muscle contraction;;cGMP-PKG signaling pathway;;Calcium signaling pathway;;Adrenergic signaling in cardiomyocytes;;Phospholipase D signaling pathway;;AGE-RAGE signaling pathway in diabetic complications;;Apelin signaling pathway;;Cushing syndrome;;Renin-angiotensin system;;Neuroactive ligand-receptor interaction;;Cortisol synthesis and secretion;;Renin secretio…
ENSMUSG00000034563	Ccpg1	cell cycle progression 1 [Source:MGI Symbol;Acc:MGI:1196419]	0.488614	-1.03323	7.96e-09	1.78e-07	yes	down	22.91	22.97	20.99	23.06	25	21.31	22.29	23.1233	------	------	------	------
ENSMUSG00000048895	Cdk5r1	cyclin-dependent kinase 5, regulatory subunit 1 (p35) [Source:MGI Symbol;Acc:MGI:101764]	2.30506	1.2048	8.05e-09	1.79e-07	yes	up	5.28	5.07	6.24	1.2	1	1.14	5.53	1.11333	K11716	CDK5R1	mmu05010;; mmu05030	Alzheimer disease;;Cocaine addiction
ENSMUSG00000078922	Tgtp1	T cell specific GTPase 1 [Source:MGI Symbol;Acc:MGI:98734]	3.78415	1.91997	8.11e-09	1.81e-07	yes	up	84.54	131.32	80.32	5.63	14.63	21.63	98.7267	13.9633	------	------	------	------
ENSMUSG00000032456	Nmnat3	nicotinamide nucleotide adenylyltransferase 3 [Source:MGI Symbol;Acc:MGI:1921330]	0.280733	-1.83273	8.52e-09	1.9e-07	yes	down	6.4	4.76	7.19	12.7	5.96	14.25	6.11667	10.97	K06210	NMNAT	mmu00760	Nicotinate and nicotinamide metabolism
ENSMUSG00000022797	Tfrc	transferrin receptor [Source:MGI Symbol;Acc:MGI:98822]	0.295259	-1.75995	8.63e-09	1.92e-07	yes	down	41.98	69.88	85.26	132.18	71.8	153.58	65.7067	119.187	K06503	TFRC, CD71	mmu04145;; mmu04216;; mmu04144;; mmu04066;; mmu04640	Phagosome;;Ferroptosis;;Endocytosis;;HIF-1 signaling pathway;;Hematopoietic cell lineage
ENSMUSG00000044033	Ccdc141	coiled-coil domain containing 141 [Source:MGI Symbol;Acc:MGI:1919735]	0.245444	-2.02653	9.01e-09	2e-07	yes	down	0.93	0.41	0.87	1.26	1.2	0.66	0.736667	1.04	------	------	------	------
ENSMUSG00000049800	Sertad2	SERTA domain containing 2 [Source:MGI Symbol;Acc:MGI:1931026]	0.405551	-1.30204	9.06e-09	2e-07	yes	down	14.05	12.64	11.73	13.36	8.61	18.81	12.8067	13.5933	------	------	------	------
ENSMUSG00000020490	Btnl10	butyrophilin-like 10 [Source:MGI Symbol;Acc:MGI:2182073]	0.0623799	-4.00277	9.07e-09	2.01e-07	yes	down	0.93	3.88	5.55	27.56	19.94	41.12	3.45333	29.54	------	------	------	------
ENSMUSG00000027314	Dll4	delta like canonical Notch ligand 4 [Source:MGI Symbol;Acc:MGI:1859388]	2.60056	1.37882	9.1e-09	2.01e-07	yes	up	7.53	7.13	6.9	1.1	1.74	1.46	7.18667	1.43333	K06051	DLL	mmu01522;; mmu04658;; mmu05200;; mmu05224;; mmu04330	Endocrine resistance;;Th1 and Th2 cell differentiation;;Pathways in cancer;;Breast cancer;;Notch signaling pathway
ENSMUSG00000021835	Bmp4	bone morphogenetic protein 4 [Source:MGI Symbol;Acc:MGI:88180]	0.247669	-2.01352	9.14e-09	2.02e-07	yes	down	3.52	1.05	2.69	12.01	7.31	7.75	2.42	9.02333	K04662	BMP4	mmu04550;; mmu05200;; mmu05217;; mmu04350;; mmu04919;; mmu04060;; mmu04390;; mmu05418	Signaling pathways regulating pluripotency of stem cells;;Pathways in cancer;;Basal cell carcinoma;;TGF-beta signaling pathway;;Thyroid hormone signaling pathway;;Cytokine-cytokine receptor interaction;;Hippo signaling pathway;;Fluid shear stress and atherosclerosis
ENSMUSG00000029335	Bmp3	bone morphogenetic protein 3 [Source:MGI Symbol;Acc:MGI:88179]	0.0465846	-4.424	9.24e-09	2.03e-07	yes	down	0.02	0.1	0.04	0.55	0.56	0.14	0.0533333	0.416667	K05496	BMP3	mmu04060	Cytokine-cytokine receptor interaction
ENSMUSG00000079484	Phyhd1	phytanoyl-CoA dioxygenase domain containing 1 [Source:MGI Symbol;Acc:MGI:3612860]	2.75552	1.46233	9.39e-09	2.06e-07	yes	up	41.77	35.75	29.3	4.07	8.42	6.1	35.6067	6.19667	------	------	------	------
ENSMUSG00000050103	Agmo	alkylglycerol monooxygenase [Source:MGI Symbol;Acc:MGI:2442495]	0.0312279	-5.00102	9.45e-09	2.07e-07	yes	down	0	0.03	0.24	0.74	1.05	0.74	0.09	0.843333	K15537	AGMO	------	------
ENSMUSG00000042476	Abcb4	ATP-binding cassette, sub-family B (MDR/TAP), member 4 [Source:MGI Symbol;Acc:MGI:97569]	0.286045	-1.80569	9.62e-09	2.11e-07	yes	down	8.4	12.76	16.71	22.98	13.11	34.2	12.6233	23.43	K05659	ABCB4	mmu02010;; mmu04976	ABC transporters;;Bile secretion
ENSMUSG00000021180	Rps6ka5	ribosomal protein S6 kinase, polypeptide 5 [Source:MGI Symbol;Acc:MGI:1920336]	0.457953	-1.12673	9.65e-09	2.11e-07	yes	down	2.9	2.38	2.77	2.56	2.59	2.95	2.68333	2.7	K04445	RPS6KA5, MSK1	mmu04010;; mmu04722;; mmu05200;; mmu04668;; mmu05206;; mmu04261;; mmu05219;; mmu04713	MAPK signaling pathway;;Neurotrophin signaling pathway;;Pathways in cancer;;TNF signaling pathway;;MicroRNAs in cancer;;Adrenergic signaling in cardiomyocytes;;Bladder cancer;;Circadian entrainment
ENSMUSG00000020053	Igf1	insulin-like growth factor 1 [Source:MGI Symbol;Acc:MGI:96432]	0.2857	-1.80743	9.78e-09	2.14e-07	yes	down	5.71	15.47	13.51	16.99	16.69	17.77	11.5633	17.15	K05459	IGF1	mmu04750;; mmu04730;; mmu05200;; mmu05202;; mmu04510;; mmu05205;; mmu04152;; mmu04550;; mmu04960;; mmu04066;; mmu04213;; mmu04068;; mmu05224;; mmu04211;; mmu05218;; mmu05215;; mmu05214;; mmu04935;; mmu04010;; mmu04914;; mmu04913;; mmu04014;; mmu04015;; mmu04115;; mmu04114;; mmu05410(Hypertrophic cardiomyopathy ;; mmu04151;; mmu04150;; mmu05414(Dilated cardiomyopathy ;; mmu01521;; mmu01522	Inflammatory mediator regulation of TRP channels;;Long-term depression;;Pathways in cancer;;Transcriptional misregulation in cancer;;Focal adhesion;;Proteoglycans in cancer;;AMPK signaling pathway;;Signaling pathways regulating pluripotency of stem cells;;Aldosterone-regulated sodium reabsorption;;HIF-1 signaling pathway;;Longevity regulating pathway - multiple species;;FoxO signaling pathway;;Br…
ENSMUSG00000087352	Gm12999	predicted gene 12999 [Source:MGI Symbol;Acc:MGI:3651167]	0.23506	-2.0889	1.01e-08	2.2e-07	yes	down	3.88	5.39	7.67	12.42	9.59	20.15	5.64667	14.0533	------	------	------	------
ENSMUSG00000020646	Mboat2	membrane bound O-acyltransferase domain containing 2 [Source:MGI Symbol;Acc:MGI:1914466]	0.244414	-2.0326	1.01e-08	2.21e-07	yes	down	2.26	2.63	4.95	5.08	3.59	10.45	3.28	6.37333	K13517	MBOAT1_2	mmu00564;; mmu00561	Glycerophospholipid metabolism;;Glycerolipid metabolism
ENSMUSG00000041538	H2-Ob	histocompatibility 2, O region beta locus [Source:MGI Symbol;Acc:MGI:95925]	0.465985	-1.10165	1.03e-08	2.25e-07	yes	down	39.06	47.5	51.05	39.9	61.55	46.6	45.87	49.35	K06752	MHC2	mmu05323;; mmu05322;; mmu05321(Inflammatory bowel disease ;; mmu05320;; mmu04514(Cell adhesion molecules ;; mmu04940;; mmu05150;; mmu05152;; mmu04640;; mmu04145;; mmu05330;; mmu05332;; mmu05310;; mmu04672;; mmu05164;; mmu05166;; mmu04658;; mmu04659;; mmu05145;; mmu05169;; mmu05168;; mmu05140;; mmu04612;; mmu05416	Rheumatoid arthritis;;Systemic lupus erythematosus;;IBD);;Autoimmune thyroid disease;;CAMs);;Type I diabetes mellitus;;Staphylococcus aureus infection;;Tuberculosis;;Hematopoietic cell lineage;;Phagosome;;Allograft rejection;;Graft-versus-host disease;;Asthma;;Intestinal immune network for IgA production;;Influenza A;;Human T-cell leukemia virus 1 infection;;Th1 and Th2 cell differentiation;;Th17…
ENSMUSG00000029428	Stx2	syntaxin 2 [Source:MGI Symbol;Acc:MGI:108059]	0.321415	-1.63749	1.04e-08	2.25e-07	yes	down	14.08	27.5	26.41	38.73	22.61	48.46	22.6633	36.6	K08486	STX1B_2_3	mmu04130;; mmu04721	SNARE interactions in vesicular transport;;Synaptic vesicle cycle
ENSMUSG00000060613	Cyp2c70	cytochrome P450, family 2, subfamily c, polypeptide 70 [Source:MGI Symbol;Acc:MGI:2385878]	0.00304243	-8.36056	1.04e-08	2.26e-07	yes	down	0	0	0	1.4	2.98	0.42	0	1.6	K07413	CYP2C	mmu04750;; mmu04726;; mmu00140;; mmu05204;; mmu00830;; mmu00591;; mmu00590	Inflammatory mediator regulation of TRP channels;;Serotonergic synapse;;Steroid hormone biosynthesis;;Chemical carcinogenesis;;Retinol metabolism;;Linoleic acid metabolism;;Arachidonic acid metabolism
ENSMUSG00000023905	Tnfrsf12a	tumor necrosis factor receptor superfamily, member 12a [Source:MGI Symbol;Acc:MGI:1351484]	3.84754	1.94393	1.05e-08	2.29e-07	yes	up	15.01	14.67	9.59	1.68	1.76	1.76	13.09	1.73333	K05149	TNFRSF12A, FN14, TWEAKR, CD266	mmu04060	Cytokine-cytokine receptor interaction
ENSMUSG00000072720	Myo18b	myosin XVIIIb [Source:MGI Symbol;Acc:MGI:1921626]	0.191656	-2.38341	1.07e-08	2.31e-07	yes	down	0.57	0.19	0.23	0.9	1.47	0.84	0.33	1.07	K10362	MYO18	------	------
ENSMUSG00000046179	E2f8	E2F transcription factor 8 [Source:MGI Symbol;Acc:MGI:1922038]	0.349324	-1.51736	1.09e-08	2.36e-07	yes	down	16.44	21.49	20.74	31.82	16.75	39.19	19.5567	29.2533	K09391	E2F7_8	------	------
ENSMUSG00000046841	Ckap4	cytoskeleton-associated protein 4 [Source:MGI Symbol;Acc:MGI:2444926]	2.00504	1.00363	1.13e-08	2.43e-07	yes	up	23.85	28.13	26.75	6.56	5.38	8.55	26.2433	6.83	K13999	CKAP4, CLIMP63	mmu04141	Protein processing in endoplasmic reticulum
ENSMUSG00000105283	Gm33370	predicted gene, 33370 [Source:MGI Symbol;Acc:MGI:5592529]	0.0659202	-3.92313	1.14e-08	2.45e-07	yes	down	0.23	0.14	0.35	2.48	1.23	2.12	0.24	1.94333	------	------	------	------
ENSMUSG00000096188	Cmtm4	CKLF-like MARVEL transmembrane domain containing 4 [Source:MGI Symbol;Acc:MGI:2142888]	0.491984	-1.02332	1.16e-08	2.51e-07	yes	down	2.81	3.71	3.02	3.1	3.51	3.43	3.18	3.34667	------	------	------	------
ENSMUSG00000021608	Lpcat1	lysophosphatidylcholine acyltransferase 1 [Source:MGI Symbol;Acc:MGI:2384812]	0.40909	-1.28951	1.19e-08	2.56e-07	yes	down	25.39	33.28	29.69	40.49	26.45	55.76	29.4533	40.9	K13510	LPCAT1_2	mmu00564;; mmu00565	Glycerophospholipid metabolism;;Ether lipid metabolism
ENSMUSG00000053101	Gpr141	G protein-coupled receptor 141 [Source:MGI Symbol;Acc:MGI:2672983]	0.462683	-1.1119	1.21e-08	2.59e-07	yes	down	9.09	7.58	8.25	8.55	7.33	13.97	8.30667	9.95	K08429	GPR141	------	------
ENSMUSG00000040618	Pck2	phosphoenolpyruvate carboxykinase 2 (mitochondrial) [Source:MGI Symbol;Acc:MGI:1860456]	0.492428	-1.02202	1.25e-08	2.69e-07	yes	down	32.24	30.46	29.42	31.29	25.96	41.66	30.7067	32.97	K01596	E4.1.1.32, pckA, PCK	mmu04910;; mmu04964;; mmu04152;; mmu04151;; mmu00020(Citrate cycle ;; mmu00620;; mmu00010;; mmu04922;; mmu03320;; mmu04920;; mmu04068;; mmu04931	Insulin signaling pathway;;Proximal tubule bicarbonate reclamation;;AMPK signaling pathway;;PI3K-Akt signaling pathway;;TCA cycle);;Pyruvate metabolism;;Glycolysis / Gluconeogenesis;;Glucagon signaling pathway;;PPAR signaling pathway;;Adipocytokine signaling pathway;;FoxO signaling pathway;;Insulin resistance
ENSMUSG00000023341	Mx2	MX dynamin-like GTPase 2 [Source:MGI Symbol;Acc:MGI:97244]	3.76777	1.91371	1.26e-08	2.71e-07	yes	up	39.6	33.9	12.82	3.39	3.88	6.52	28.7733	4.59667	K14754	MX	mmu05165;; mmu05164;; mmu05160;; mmu05162	Human papillomavirus infection;;Influenza A;;Hepatitis C;;Measles
ENSMUSG00000022665	Ccdc80	coiled-coil domain containing 80 [Source:MGI Symbol;Acc:MGI:1915146]	0.326392	-1.61532	1.3e-08	2.78e-07	yes	down	2	3.89	4.16	4.52	4.94	6.64	3.35	5.36667	------	------	------	------
ENSMUSG00000056656	Apol8	apolipoprotein L 8 [Source:MGI Symbol;Acc:MGI:2444921]	0.0565659	-4.14392	1.31e-08	2.79e-07	yes	down	0.67	3.19	3.64	26.8	12.04	30.57	2.5	23.1367	K14480	APOL	------	------
ENSMUSG00000020178	Adora2a	adenosine A2a receptor [Source:MGI Symbol;Acc:MGI:99402]	2.10426	1.07331	1.36e-08	2.9e-07	yes	up	25.88	27.49	17.4	5.59	6.02	6.72	23.59	6.11	K04266	ADORA2A, ADOR	mmu05034;; mmu04015;; mmu04024;; mmu04020;; mmu04080;; mmu04270;; mmu05012	Alcoholism;;Rap1 signaling pathway;;cAMP signaling pathway;;Calcium signaling pathway;;Neuroactive ligand-receptor interaction;;Vascular smooth muscle contraction;;Parkinson disease
ENSMUSG00000040329	Il7	interleukin 7 [Source:MGI Symbol;Acc:MGI:96561]	0.324548	-1.6235	1.41e-08	3e-07	yes	down	0.9	1.12	1.09	1.42	1.25	1.74	1.03667	1.47	K05431	IL7	mmu05200;; mmu04151;; mmu04060;; mmu04630;; mmu04640	Pathways in cancer;;PI3K-Akt signaling pathway;;Cytokine-cytokine receptor interaction;;Jak-STAT signaling pathway;;Hematopoietic cell lineage
ENSMUSG00000019437	Tlcd1	TLC domain containing 1 [Source:MGI Symbol;Acc:MGI:1915572]	0.36333	-1.46065	1.42e-08	3.02e-07	yes	down	6.9	5.7	6	8.79	5.13	10.12	6.2	8.01333	------	------	------	------
ENSMUSG00000063524	Eno1	enolase 1, alpha non-neuron [Source:MGI Symbol;Acc:MGI:95393]	2.31023	1.20803	1.42e-08	3.02e-07	yes	up	152.1	176.75	137.5	34.26	24.11	44.97	155.45	34.4467	K01689	ENO, eno	mmu03018;; mmu04066;; mmu00010	RNA degradation;;HIF-1 signaling pathway;;Glycolysis / Gluconeogenesis
ENSMUSG00000037321	Tap1	transporter 1, ATP-binding cassette, sub-family B (MDR/TAP) [Source:MGI Symbol;Acc:MGI:98483]	2.06191	1.04398	1.43e-08	3.03e-07	yes	up	154.63	165.36	114.23	32.37	50.18	45.19	144.74	42.58	K05653	ABCB2, TAP1	mmu02010;; mmu05170;; mmu05163;; mmu05169;; mmu05168;; mmu04612;; mmu04145;; mmu05340	ABC transporters;;Human immunodeficiency virus 1 infection;;Human cytomegalovirus infection;;Epstein-Barr virus infection;;Herpes simplex virus 1 infection;;Antigen processing and presentation;;Phagosome;;Primary immunodeficiency
ENSMUSG00000021556	Golm1	golgi membrane protein 1 [Source:MGI Symbol;Acc:MGI:1917329]	0.410856	-1.2833	1.48e-08	3.14e-07	yes	down	10.47	10.58	12.22	12.5	9.97	18.99	11.09	13.82	------	------	------	------
ENSMUSG00000023019	Gpd1	glycerol-3-phosphate dehydrogenase 1 (soluble) [Source:MGI Symbol;Acc:MGI:95679]	0.317383	-1.6557	1.49e-08	3.14e-07	yes	down	6.71	4.08	3.4	7.1	5.74	10.78	4.73	7.87333	K00006	GPD1	mmu00564	Glycerophospholipid metabolism
ENSMUSG00000028729	Ebna1bp2	EBNA1 binding protein 2 [Source:MGI Symbol;Acc:MGI:1916322]	2.02635	1.01889	1.57e-08	3.3e-07	yes	up	77.19	74.44	60.11	14.92	13.89	20.33	70.58	16.38	K14823	EBP2, EBNA1BP2	------	------
ENSMUSG00000026455	Klhl12	kelch-like 12 [Source:MGI Symbol;Acc:MGI:2385619]	0.391997	-1.35108	1.63e-08	3.43e-07	yes	down	8.85	10.65	12.29	14.04	10.03	19.25	10.5967	14.44	K10450	KLHL12, C3IP1	------	------
ENSMUSG00000050621	Rps27rt	ribosomal protein S27, retrogene [Source:MGI Symbol;Acc:MGI:3704345]	0.173155	-2.52986	1.72e-08	3.62e-07	yes	down	8.37	12.06	21.54	46.03	46.97	29.24	13.99	40.7467	K02978	RP-S27e, RPS27	mmu03010	Ribosome
ENSMUSG00000031162	Gata1	GATA binding protein 1 [Source:MGI Symbol;Acc:MGI:95661]	0.318684	-1.6498	1.73e-08	3.64e-07	yes	down	22.52	38.55	33	51.94	27.8	68.47	31.3567	49.4033	K09182	GATA1	------	------
ENSMUSG00000073411	H2-D1	histocompatibility 2, D region locus 1 [Source:MGI Symbol;Acc:MGI:95896]	2.33232	1.22177	1.76e-08	3.68e-07	yes	up	1430.11	1689.78	1389.4	267.51	455.7	289.52	1503.1	337.577	K06751	MHC1	mmu05165;; mmu05167;; mmu05166;; mmu05163;; mmu04940;; mmu05332;; mmu05203;; mmu05169;; mmu05168;; mmu04514(Cell adhesion molecules ;; mmu05330;; mmu04612;; mmu04144;; mmu04145;; mmu05416;; mmu05320;; mmu04218;; mmu05170	Human papillomavirus infection;;Kaposi sarcoma-associated herpesvirus infection;;Human T-cell leukemia virus 1 infection;;Human cytomegalovirus infection;;Type I diabetes mellitus;;Graft-versus-host disease;;Viral carcinogenesis;;Epstein-Barr virus infection;;Herpes simplex virus 1 infection;;CAMs);;Allograft rejection;;Antigen processing and presentation;;Endocytosis;;Phagosome;;Viral myocarditi…
ENSMUSG00000058427	Cxcl2	chemokine (C-X-C motif) ligand 2 [Source:MGI Symbol;Acc:MGI:1340094]	116.822	6.86816	1.78e-08	3.73e-07	yes	up	50.42	22.88	7.94	0.05	0	0.27	27.08	0.106667	K05505	CXCL1_2_3, GRO	mmu05167;; mmu04621;; mmu05146;; mmu04657;; mmu04668;; mmu04062;; mmu05134;; mmu04060;; mmu04064;; mmu04061;; mmu05323	Kaposi sarcoma-associated herpesvirus infection;;NOD-like receptor signaling pathway;;Amoebiasis;;IL-17 signaling pathway;;TNF signaling pathway;;Chemokine signaling pathway;;Legionellosis;;Cytokine-cytokine receptor interaction;;NF-kappa B signaling pathway;;Viral protein interaction with cytokine and cytokine receptor;;Rheumatoid arthritis
ENSMUSG00000014773	Dll1	delta like canonical Notch ligand 1 [Source:MGI Symbol;Acc:MGI:104659]	0.474931	-1.07421	1.83e-08	3.82e-07	yes	down	8.72	8.46	7.95	8.25	12.59	8.87	8.37667	9.90333	K06051	DLL	mmu01522;; mmu04658;; mmu05200;; mmu05224;; mmu04330	Endocrine resistance;;Th1 and Th2 cell differentiation;;Pathways in cancer;;Breast cancer;;Notch signaling pathway
ENSMUSG00000037482	Erv3	endogenous retroviral sequence 3 [Source:MGI Symbol;Acc:MGI:1919245]	10.228	3.35445	1.86e-08	3.88e-07	yes	up	1.37	2.84	1.54	0.01	0.17	0.12	1.91667	0.1	K24612	ERVFC1	------	------
ENSMUSG00000048249	Crebrf	CREB3 regulatory factor [Source:MGI Symbol;Acc:MGI:1924378]	0.468017	-1.09537	1.86e-08	3.89e-07	yes	down	10.99	6.99	8.59	6.32	9.81	8.41	8.85667	8.18	------	------	------	------
ENSMUSG00000085977	Gm5970	predicted gene 5970 [Source:MGI Symbol;Acc:MGI:3646761]	6.52455	2.70588	1.87e-08	3.89e-07	yes	up	7.32	5.49	4.46	0.28	0.7	0.4	5.75667	0.46	------	------	------	------
ENSMUSG00000020681	Ace	angiotensin I converting enzyme (peptidyl-dipeptidase A) 1 [Source:MGI Symbol;Acc:MGI:87874]	0.363095	-1.46158	1.94e-08	4.04e-07	yes	down	6.11	3.9	4.63	5.79	6.15	10.03	4.88	7.32333	K01283	ACE, CD143	mmu05142(Chagas disease ;; mmu05410(Hypertrophic cardiomyopathy ;; mmu04614;; mmu04924	American trypanosomiasis);;HCM);;Renin-angiotensin system;;Renin secretion
ENSMUSG00000085786	Gm15987	predicted gene 15987 [Source:MGI Symbol;Acc:MGI:3801849]	2.31431	1.21058	2.05e-08	4.27e-07	yes	up	98.55	76.67	68.28	14.22	20.51	16.19	81.1667	16.9733	------	------	------	------
ENSMUSG00000033355	Rtp4	receptor transporter protein 4 [Source:MGI Symbol;Acc:MGI:1915025]	2.13111	1.09161	2.13e-08	4.43e-07	yes	up	117.74	129.14	121.02	16.38	20.95	39.38	122.633	25.57	------	------	------	------
ENSMUSG00000015217	Hmgb3	high mobility group box 3 [Source:MGI Symbol;Acc:MGI:1098219]	0.324509	-1.62367	2.36e-08	4.87e-07	yes	down	40.24	51.16	62.48	84.26	45.46	119.69	51.2933	83.1367	K11296	HMGB3	------	------
ENSMUSG00000111340	Gm47171	predicted gene, 47171 [Source:MGI Symbol;Acc:MGI:6095951]	0.0800567	-3.64283	2.36e-08	4.87e-07	yes	down	0.04	0.09	0.27	0.92	0.49	1.19	0.133333	0.866667	------	------	------	------
ENSMUSG00000040350	Trim7	tripartite motif-containing 7 [Source:MGI Symbol;Acc:MGI:2137353]	0.289228	-1.78972	2.39e-08	4.93e-07	yes	down	6.8	3.49	5.47	5.81	10.17	5.25	5.25333	7.07667	K12000	TRIM7	------	------
ENSMUSG00000038943	Prc1	protein regulator of cytokinesis 1 [Source:MGI Symbol;Acc:MGI:1858961]	0.367978	-1.44231	2.43e-08	5e-07	yes	down	24.26	31.21	34.88	49.24	28.35	61.77	30.1167	46.4533	K16732	PRC1, ASE1, MAP65	------	------
ENSMUSG00000024410	Rmc1	regulator of MON1-CCZ1 [Source:MGI Symbol;Acc:MGI:1916528]	0.485551	-1.04231	2.57e-08	5.28e-07	yes	down	19.22	27.07	27.31	23.29	22.17	32.69	24.5333	26.05	K24763	RMC1	------	------
ENSMUSG00000028766	Alpl	alkaline phosphatase, liver/bone/kidney [Source:MGI Symbol;Acc:MGI:87983]	3.8752	1.95427	2.6e-08	5.35e-07	yes	up	38.75	17.44	15.14	2.48	3.72	2.96	23.7767	3.05333	K01077	E3.1.3.1, phoA, phoB	mmu00790;; mmu00730	Folate biosynthesis;;Thiamine metabolism
ENSMUSG00000060950	Trmt61a	tRNA methyltransferase 61A [Source:MGI Symbol;Acc:MGI:2443487]	2.31431	1.21058	2.68e-08	5.49e-07	yes	up	21.25	37.51	27.98	4.63	7.37	9.28	28.9133	7.09333	K07442	TRM61, GCD14	------	------
ENSMUSG00000033998	Kcnk1	potassium channel, subfamily K, member 1 [Source:MGI Symbol;Acc:MGI:109322]	0.0395771	-4.65919	2.68e-08	5.49e-07	yes	down	0.03	0.14	0.13	2.07	2.37	0.25	0.1	1.56333	K04912	KCNK1, K2P1.1	------	------
ENSMUSG00000022105	Rb1	RB transcriptional corepressor 1 [Source:MGI Symbol;Acc:MGI:97874]	0.40918	-1.28919	2.68e-08	5.49e-07	yes	down	22.87	28.23	26.48	31.03	19.67	42.17	25.86	30.9567	K06618	RB1	mmu05200;; mmu05224;; mmu05203;; mmu05222;; mmu05223;; mmu05220;; mmu05226;; mmu04218;; mmu05219;; mmu05218;; mmu05212;; mmu05215;; mmu05214;; mmu04934;; mmu05165;; mmu05167;; mmu05166;; mmu05161;; mmu05160;; mmu05163;; mmu05169;; mmu04110;; mmu05225;; mmu01522	Pathways in cancer;;Breast cancer;;Viral carcinogenesis;;Small cell lung cancer;;Non-small cell lung cancer;;Chronic myeloid leukemia;;Gastric cancer;;Cellular senescence;;Bladder cancer;;Melanoma;;Pancreatic cancer;;Prostate cancer;;Glioma;;Cushing syndrome;;Human papillomavirus infection;;Kaposi sarcoma-associated herpesvirus infection;;Human T-cell leukemia virus 1 infection;;Hepatitis B;;Hepa…
ENSMUSG00000020826	Nos2	nitric oxide synthase 2, inducible [Source:MGI Symbol;Acc:MGI:97361]	4.08373	2.02989	2.7e-08	5.52e-07	yes	up	5.41	4.49	2.25	0.54	0.38	0.79	4.05	0.57	K13241	NOS2	mmu00330;; mmu04146;; mmu05200;; mmu05146;; mmu05145;; mmu05222;; mmu05142(Chagas disease ;; mmu05152;; mmu04020;; mmu00220;; mmu04066;; mmu04371;; mmu05014(Amyotrophic lateral sclerosis ;; mmu05140;; mmu04926;; mmu05010;; mmu05133	Arginine and proline metabolism;;Peroxisome;;Pathways in cancer;;Amoebiasis;;Toxoplasmosis;;Small cell lung cancer;;American trypanosomiasis);;Tuberculosis;;Calcium signaling pathway;;Arginine biosynthesis;;HIF-1 signaling pathway;;Apelin signaling pathway;;ALS);;Leishmaniasis;;Relaxin signaling pathway;;Alzheimer disease;;Pertussis
ENSMUSG00000012519	Mlkl	mixed lineage kinase domain-like [Source:MGI Symbol;Acc:MGI:1921818]	3.21154	1.68327	2.71e-08	5.52e-07	yes	up	22.32	26.87	20.86	2.67	2.81	6.83	23.35	4.10333	K08849	MLKL	mmu04217;; mmu05132;; mmu04668	Necroptosis;;Salmonella infection;;TNF signaling pathway
ENSMUSG00000051378	Kif18b	kinesin family member 18B [Source:MGI Symbol;Acc:MGI:2446979]	0.343194	-1.54291	2.72e-08	5.54e-07	yes	down	9.58	12.72	13.93	20.2	10.13	24.13	12.0767	18.1533	------	------	------	------
ENSMUSG00000121159	-	novel transcript, antisense to Gse1	0.0117658	-6.40926	2.72e-08	5.54e-07	yes	down	0	0	0.07	1.21	0.89	1.2	0.0233333	1.1	------	------	------	------
ENSMUSG00000050737	Ptges	prostaglandin E synthase [Source:MGI Symbol;Acc:MGI:1927593]	2.35077	1.23314	2.73e-08	5.55e-07	yes	up	9.45	10.88	9.24	2.06	2.74	2.06	9.85667	2.28667	K15729	PTGES	mmu00590	Arachidonic acid metabolism
ENSMUSG00000034317	Trim59	tripartite motif-containing 59 [Source:MGI Symbol;Acc:MGI:1914199]	0.289878	-1.78648	2.77e-08	5.63e-07	yes	down	12.6	24.9	24.25	37.37	20.88	60.9	20.5833	39.7167	------	------	------	------
ENSMUSG00000056602	Fry	FRY microtubule binding protein [Source:MGI Symbol;Acc:MGI:2443895]	0.46224	-1.11329	2.91e-08	5.89e-07	yes	down	1.88	2.28	2.22	2.89	3.22	4.24	2.12667	3.45	------	------	------	------
ENSMUSG00000051839	Gypa	glycophorin A [Source:MGI Symbol;Acc:MGI:95880]	0.0614148	-4.02527	2.96e-08	5.99e-07	yes	down	11.42	26.56	56.85	283.89	130.79	406.87	31.61	273.85	K06575	GYPA, CD235a	mmu05144;; mmu04640	Malaria;;Hematopoietic cell lineage
ENSMUSG00000096351	Samd11	sterile alpha motif domain containing 11 [Source:MGI Symbol;Acc:MGI:2446220]	0.0616199	-4.02046	3.12e-08	6.3e-07	yes	down	1.36	1.94	6.34	21.63	14.45	44.96	3.21333	27.0133	------	------	------	------
ENSMUSG00000079553	Kifc1	kinesin family member C1 [Source:MGI Symbol;Acc:MGI:109596]	0.373905	-1.41926	3.18e-08	6.42e-07	yes	down	16.43	19.72	17.55	25.9	14.89	34.4	17.9	25.0633	K10405	KIFC1	------	------
ENSMUSG00000038539	Atf5	activating transcription factor 5 [Source:MGI Symbol;Acc:MGI:2141857]	2.25137	1.1708	3.21e-08	6.46e-07	yes	up	32.56	33.16	28.79	6.05	8.97	6.68	31.5033	7.23333	K09044	ATF5	------	------
ENSMUSG00000027082	Tfpi	tissue factor pathway inhibitor [Source:MGI Symbol;Acc:MGI:1095418]	2.01319	1.00948	3.29e-08	6.61e-07	yes	up	76.51	113.95	111.98	18.95	24.3	31.92	100.813	25.0567	K03909	TFPI	mmu04610	Complement and coagulation cascades
ENSMUSG00000028860	Sytl1	synaptotagmin-like 1 [Source:MGI Symbol;Acc:MGI:1933365]	0.25357	-1.97955	3.32e-08	6.66e-07	yes	down	0.94	2.21	1.7	3.78	3.28	2.86	1.61667	3.30667	K17598	SYTL	------	------
ENSMUSG00000022099	Dmtn	dematin actin binding protein [Source:MGI Symbol;Acc:MGI:99670]	0.0478862	-4.38425	3.33e-08	6.67e-07	yes	down	1.51	7.02	10.65	65.57	29.97	94.75	6.39333	63.43	------	------	------	------
ENSMUSG00000045629	Sh3tc2	SH3 domain and tetratricopeptide repeats 2 [Source:MGI Symbol;Acc:MGI:2444417]	0.264941	-1.91626	3.35e-08	6.72e-07	yes	down	2.54	5.66	5.71	9.22	4.88	13.27	4.63667	9.12333	K24313	SH3TC	------	------
ENSMUSG00000052516	Robo2	roundabout guidance receptor 2 [Source:MGI Symbol;Acc:MGI:1890110]	0.281539	-1.8286	3.37e-08	6.75e-07	yes	down	2.45	4.76	5.18	6.04	6.03	7.1	4.13	6.39	K06754	ROBO2	mmu04360	Axon guidance
ENSMUSG00000021697	Depdc1b	DEP domain containing 1B [Source:MGI Symbol;Acc:MGI:2145425]	0.304644	-1.7148	3.4e-08	6.8e-07	yes	down	5.78	8.05	8.99	12.78	7.05	19.64	7.60667	13.1567	------	------	------	------
ENSMUSG00000103529	A730089K16Rik	RIKEN cDNA A730089K16 gene [Source:MGI Symbol;Acc:MGI:2443970]	0.355619	-1.4916	3.5e-08	6.99e-07	yes	down	2.73	5.49	4.48	6.16	5.29	7	4.23333	6.15	------	------	------	------
ENSMUSG00000019088	Dnase1l1	deoxyribonuclease 1-like 1 [Source:MGI Symbol;Acc:MGI:109628]	0.421479	-1.24647	3.5e-08	6.99e-07	yes	down	7.97	6.89	9.14	10.81	9.16	13.18	8	11.05	------	------	------	------
ENSMUSG00000054106	Try4	trypsin 4 [Source:MGI Symbol;Acc:MGI:102757]	2.94e-06	-18.3755	3.51e-08	7e-07	yes	down	0.11	0.22	0	25065.9	26916.2	0	0.11	17327.4	K01312	PRSS1_2_3	mmu05164;; mmu04972;; mmu04080;; mmu04974	Influenza A;;Pancreatic secretion;;Neuroactive ligand-receptor interaction;;Protein digestion and absorption
ENSMUSG00000032028	Nxpe2	neurexophilin and PC-esterase domain family, member 2 [Source:MGI Symbol;Acc:MGI:1925502]	0.0978593	-3.35315	4.2e-08	8.33e-07	yes	down	8.98	14.89	21.46	73.72	40.55	100.91	15.11	71.7267	------	------	------	------
ENSMUSG00000031209	Heph	hephaestin [Source:MGI Symbol;Acc:MGI:1332240]	0.326201	-1.61617	4.23e-08	8.38e-07	yes	down	0.58	0.96	0.61	0.98	1.11	1.31	0.716667	1.13333	K14735	HEPH	mmu04978;; mmu00860	Mineral absorption;;Porphyrin and chlorophyll metabolism
ENSMUSG00000058392	Rrp1b	ribosomal RNA processing 1B [Source:MGI Symbol;Acc:MGI:1919712]	2.0556	1.03956	4.26e-08	8.43e-07	yes	up	21.06	26.3	23.77	6.32	4.87	8.97	23.71	6.72	K14849	RRP1	------	------
ENSMUSG00000031075	Ano1	anoctamin 1, calcium activated chloride channel [Source:MGI Symbol;Acc:MGI:2142149]	0.248299	-2.00985	4.36e-08	8.62e-07	yes	down	0.69	0.57	0.7	1.94	1.58	1.06	0.653333	1.52667	K19496	ANO1, DOG1, TMEM16A	------	------
ENSMUSG00000005338	Cadm3	cell adhesion molecule 3 [Source:MGI Symbol;Acc:MGI:2137858]	0.254349	-1.97512	4.39e-08	8.67e-07	yes	down	0.34	0.98	0.96	1.2	1.39	1.74	0.76	1.44333	K06780	CADM3, IGSF4B, NECL1, TSLL1	mmu04514(Cell adhesion molecules	CAMs)
ENSMUSG00000017009	Sdc4	syndecan 4 [Source:MGI Symbol;Acc:MGI:1349164]	3.87619	1.95464	4.43e-08	8.74e-07	yes	up	197.16	76.02	66.17	15.08	16.12	14	113.117	15.0667	K16338	SDC4	mmu04512;; mmu04514(Cell adhesion molecules ;; mmu05205;; mmu05418	ECM-receptor interaction;;CAMs);;Proteoglycans in cancer;;Fluid shear stress and atherosclerosis
ENSMUSG00000032327	Stra6	stimulated by retinoic acid gene 6 [Source:MGI Symbol;Acc:MGI:107742]	4.34146	2.11818	4.47e-08	8.8e-07	yes	up	2.06	3.78	2.93	0.22	0.32	0.46	2.92333	0.333333	K23088	STRA6	------	------
ENSMUSG00000026535	Ifi202b	interferon activated gene 202B [Source:MGI Symbol;Acc:MGI:1347083]	3.45505	1.78871	4.5e-08	8.83e-07	yes	up	22.39	34.42	15.65	2.05	3.74	5.31	24.1533	3.7	K12971	IFI202	mmu04623	Cytosolic DNA-sensing pathway
ENSMUSG00000062526	Mppe1	metallophosphoesterase 1 [Source:MGI Symbol;Acc:MGI:2661311]	0.491543	-1.02461	4.56e-08	8.95e-07	yes	down	13.99	16.38	17.74	15.43	13.84	22.27	16.0367	17.18	K23362	MPPE1, PGAP5	mmu00563(Glycosylphosphatidylinositol	GPI)-anchor biosynthesis
ENSMUSG00000042514	Klhl14	kelch-like 14 [Source:MGI Symbol;Acc:MGI:1921249]	0.313768	-1.67223	4.61e-08	9.04e-07	yes	down	0.83	1.36	1.08	1.99	1.75	1.53	1.09	1.75667	K10451	KLHL14	------	------
ENSMUSG00000079419	Ms4a6c	membrane-spanning 4-domains, subfamily A, member 6C [Source:MGI Symbol;Acc:MGI:2385644]	2.3582	1.23769	4.62e-08	9.05e-07	yes	up	110.17	132	135.56	18.55	29.46	44.59	125.91	30.8667	K22191	MS4A5_6_7	------	------
ENSMUSG00000025006	Sorbs1	sorbin and SH3 domain containing 1 [Source:MGI Symbol;Acc:MGI:700014]	0.448838	-1.15573	4.68e-08	9.16e-07	yes	down	12.26	10.78	9.66	10.79	8.94	17.04	10.9	12.2567	K06086	SORBS1, SH3D5, PONSIN, CAP	mmu03320;; mmu04520;; mmu04910	PPAR signaling pathway;;Adherens junction;;Insulin signaling pathway
ENSMUSG00000022586	Ly6i	lymphocyte antigen 6 complex, locus I [Source:MGI Symbol;Acc:MGI:1888480]	4.1756	2.06198	4.98e-08	9.73e-07	yes	up	13.78	32.58	31.65	1.12	3.48	4.36	26.0033	2.98667	K06846	LY6D_E_F_G6_H	------	------
ENSMUSG00000024975	Pdcd4	programmed cell death 4 [Source:MGI Symbol;Acc:MGI:107490]	0.378824	-1.4004	5.04e-08	9.82e-07	yes	down	66.04	33.68	46.21	56.4	75.64	67.09	48.6433	66.3767	K16865	PDCD4	mmu05205;; mmu05206	Proteoglycans in cancer;;MicroRNAs in cancer
ENSMUSG00000001027	Scn4a	sodium channel, voltage-gated, type IV, alpha [Source:MGI Symbol;Acc:MGI:98250]	0.183183	-2.44864	5.2e-08	1.01e-06	yes	down	0.42	0.19	0.25	0.67	1.19	0.55	0.286667	0.803333	K04837	SCN4A, NAV1.4	------	------
ENSMUSG00000003813	Rad23a	RAD23 homolog A, nucleotide excision repair protein [Source:MGI Symbol;Acc:MGI:105126]	0.397093	-1.33245	5.24e-08	1.02e-06	yes	down	91.87	88.64	99.81	167.85	84.66	219.83	93.44	157.447	K10839	RAD23, HR23	mmu04141;; mmu03420	Protein processing in endoplasmic reticulum;;Nucleotide excision repair
ENSMUSG00000046634	Pkd1l1	polycystic kidney disease 1 like 1 [Source:MGI Symbol;Acc:MGI:2156538]	0.0373965	-4.74095	5.4e-08	1.05e-06	yes	down	0	0.02	0.03	0.17	0.11	0.38	0.0166667	0.22	K04987	PKD1L1	------	------
ENSMUSG00000087528	9830144P21Rik	RIKEN cDNA 9830144P21 gene [Source:MGI Symbol;Acc:MGI:3041171]	0.264553	-1.91837	5.57e-08	1.08e-06	yes	down	0.5	0.75	0.6	1.43	0.97	2.09	0.616667	1.49667	------	------	------	------
ENSMUSG00000021638	Ocln	occludin [Source:MGI Symbol;Acc:MGI:106183]	0.0144835	-6.10944	5.58e-08	1.08e-06	yes	down	0.06	0.07	0	1.18	1.65	0.09	0.0433333	0.973333	K06088	OCLN	mmu04530;; mmu04670;; mmu05160;; mmu04514(Cell adhesion molecules	Tight junction;;Leukocyte transendothelial migration;;Hepatitis C;;CAMs)
ENSMUSG00000095285	Ighv5-9	immunoglobulin heavy variable 5-9 [Source:MGI Symbol;Acc:MGI:4439873]	0.278308	-1.84524	5.59e-08	1.08e-06	yes	down	85.23	58.82	66.47	178.92	83.12	112.02	70.1733	124.687	------	------	------	------
ENSMUSG00000006360	Crip1	cysteine-rich protein 1 (intestinal) [Source:MGI Symbol;Acc:MGI:88501]	0.445476	-1.16658	5.61e-08	1.08e-06	yes	down	131.97	148.12	195.51	176.79	156.8	186.24	158.533	173.277	K24412	CRIP1, CRP1	------	------
ENSMUSG00000018931	Natd1	N-acetyltransferase domain containing 1 [Source:MGI Symbol;Acc:MGI:1344388]	0.283373	-1.81922	5.62e-08	1.09e-06	yes	down	6.99	7.89	8.86	9.86	8.11	27.87	7.91333	15.28	K06975	K06975	------	------
ENSMUSG00000024184	Pdia2	protein disulfide isomerase associated 2 [Source:MGI Symbol;Acc:MGI:1916441]	0.00203672	-8.93954	5.65e-08	1.09e-06	yes	down	0.04	0.41	1.21	177.18	199.54	3.51	0.553333	126.743	K09581	PDIA2	------	------
ENSMUSG00000105053	Gm43064	predicted gene 43064 [Source:MGI Symbol;Acc:MGI:5663201]	0.175547	-2.51007	5.67e-08	1.09e-06	yes	down	0.36	0.26	0.76	1.48	0.92	1.76	0.46	1.38667	------	------	------	------
ENSMUSG00000063903	Klk1	kallikrein 1 [Source:MGI Symbol;Acc:MGI:102850]	0.001425	-9.45482	5.69e-08	1.09e-06	yes	down	0.49	3.57	2.71	973.89	1079.59	1.98	2.25667	685.153	K01325	KLK1_2	mmu04614;; mmu04961	Renin-angiotensin system;;Endocrine and other factor-regulated calcium reabsorption
ENSMUSG00000033152	Podxl2	podocalyxin-like 2 [Source:MGI Symbol;Acc:MGI:2442488]	0.241069	-2.05248	5.77e-08	1.11e-06	yes	down	0.8	1.06	1.06	2.12	2.84	2.07	0.973333	2.34333	K06818	PODXL2	------	------
ENSMUSG00000009545	Kcnq1	potassium voltage-gated channel, subfamily Q, member 1 [Source:MGI Symbol;Acc:MGI:108083]	0.0481243	-4.37709	5.89e-08	1.13e-06	yes	down	0.11	0.08	0.13	1.79	1.16	0.15	0.106667	1.03333	K04926	KCNQ1, KV7.1	mmu04261;; mmu04725;; mmu04971;; mmu04972;; mmu04974	Adrenergic signaling in cardiomyocytes;;Cholinergic synapse;;Gastric acid secretion;;Pancreatic secretion;;Protein digestion and absorption
ENSMUSG00000057337	Chst3	carbohydrate sulfotransferase 3 [Source:MGI Symbol;Acc:MGI:1858224]	0.446312	-1.16388	5.99e-08	1.15e-06	yes	down	11.76	17.4	17.34	16.45	20.76	16.55	15.5	17.92	K01020	CHST3	mmu00532	Glycosaminoglycan biosynthesis - chondroitin sulfate / dermatan sulfate
ENSMUSG00000036040	Adamtsl2	ADAMTS-like 2 [Source:MGI Symbol;Acc:MGI:1925044]	0.448686	-1.15622	6.14e-08	1.17e-06	yes	down	10.94	7.07	9.95	10.89	13.97	12.54	9.32	12.4667	------	------	------	------
ENSMUSG00000002996	Hbp1	high mobility group box transcription factor 1 [Source:MGI Symbol;Acc:MGI:894659]	0.489198	-1.03151	6.25e-08	1.19e-06	yes	down	39.54	26.12	30.66	34.46	27.54	39.16	32.1067	33.72	K21644	HBP1	------	------
ENSMUSG00000025014	Dntt	deoxynucleotidyltransferase, terminal [Source:MGI Symbol;Acc:MGI:98659]	0.133859	-2.90122	6.34e-08	1.2e-06	yes	down	0.5	0.65	0.4	1.03	1.03	3.52	0.516667	1.86	K00977	DNTT	mmu03450;; mmu04640	Non-homologous end-joining;;Hematopoietic cell lineage
ENSMUSG00000032528	Vipr1	vasoactive intestinal peptide receptor 1 [Source:MGI Symbol;Acc:MGI:109272]	0.353458	-1.50039	6.38e-08	1.21e-06	yes	down	3	2.02	1.8	2.57	3.68	2.99	2.27333	3.08	K04589	VIPR1	mmu04080	Neuroactive ligand-receptor interaction
ENSMUSG00000031749	St3gal2	ST3 beta-galactoside alpha-2,3-sialyltransferase 2 [Source:MGI Symbol;Acc:MGI:99427]	0.384612	-1.37852	6.43e-08	1.22e-06	yes	down	9.18	15.92	14.17	18.37	11.93	23.62	13.09	17.9733	K03368	ST3GAL2	mmu00604;; mmu00603;; mmu00512;; mmu00533	Glycosphingolipid biosynthesis - ganglio series;;Glycosphingolipid biosynthesis - globo and isoglobo series;;Mucin type O-glycan biosynthesis;;Glycosaminoglycan biosynthesis - keratan sulfate
ENSMUSG00000095041	-	-	0.272288	-1.87679	7.21e-08	1.36e-06	yes	down	16.07	18.29	10.56	18.57	47.58	19.92	14.9733	28.69	------	------	------	------
ENSMUSG00000079654	Prrt4	proline-rich transmembrane protein 4 [Source:MGI Symbol;Acc:MGI:2141677]	141.969	7.14943	7.22e-08	1.36e-06	yes	up	2.13	0.8	0.73	0	0	0.01	1.22	0.00333333	------	------	------	------
ENSMUSG00000098404	Mrip-ps	Mom radiation induced polyposis, pseudogene [Source:MGI Symbol;Acc:MGI:3645947]	151.906	7.24704	7.32e-08	1.38e-06	yes	up	2.22	4.51	3.24	0	0	0	3.32333	0	------	------	------	------
ENSMUSG00000060550	H2-Q7	histocompatibility 2, Q region locus 7 [Source:MGI Symbol;Acc:MGI:95936]	3.21918	1.68669	7.55e-08	1.42e-06	yes	up	364.32	433.28	356.86	32.12	83.34	58.03	384.82	57.83	K06751	MHC1	mmu05165;; mmu05167;; mmu05166;; mmu05163;; mmu04940;; mmu05332;; mmu05203;; mmu05169;; mmu05168;; mmu04514(Cell adhesion molecules ;; mmu05330;; mmu04612;; mmu04144;; mmu04145;; mmu05416;; mmu05320;; mmu04218;; mmu05170	Human papillomavirus infection;;Kaposi sarcoma-associated herpesvirus infection;;Human T-cell leukemia virus 1 infection;;Human cytomegalovirus infection;;Type I diabetes mellitus;;Graft-versus-host disease;;Viral carcinogenesis;;Epstein-Barr virus infection;;Herpes simplex virus 1 infection;;CAMs);;Allograft rejection;;Antigen processing and presentation;;Endocytosis;;Phagosome;;Viral myocarditi…
ENSMUSG00000025591	Tma16	translation machinery associated 16 [Source:MGI Symbol;Acc:MGI:1913532]	2.26704	1.18081	7.6e-08	1.42e-06	yes	up	9.91	10.36	7.55	1.46	2.27	2.82	9.27333	2.18333	K14860	TMA16	------	------
ENSMUSG00000032254	Kif23	kinesin family member 23 [Source:MGI Symbol;Acc:MGI:1919069]	0.415069	-1.26858	7.64e-08	1.43e-06	yes	down	25.26	32.53	42.39	46.63	32.42	65.87	33.3933	48.3067	K17387	KIF23	mmu05206	MicroRNAs in cancer
ENSMUSG00000006732	Mettl1	methyltransferase like 1 [Source:MGI Symbol;Acc:MGI:1339986]	2.24706	1.16804	7.72e-08	1.45e-06	yes	up	27.51	21.56	21.48	5.28	4.93	6.11	23.5167	5.44	K03439	trmB, METTL1, TRM8	------	------
ENSMUSG00000075704	Txnrd2	thioredoxin reductase 2 [Source:MGI Symbol;Acc:MGI:1347023]	0.326238	-1.616	7.89e-08	1.47e-06	yes	down	22.42	38.99	35.06	76.21	37.51	109.12	32.1567	74.28	K22182	TXNRD	mmu05200;; mmu05225;; mmu00450	Pathways in cancer;;Hepatocellular carcinoma;;Selenocompound metabolism
ENSMUSG00000004880	Lbr	lamin B receptor [Source:MGI Symbol;Acc:MGI:2138281]	0.444926	-1.16836	7.93e-08	1.48e-06	yes	down	64.16	63.03	59.18	68.45	48.99	96.13	62.1233	71.19	K19532	LBR	mmu00100	Steroid biosynthesis
ENSMUSG00000039358	Drd5	dopamine receptor D5 [Source:MGI Symbol;Acc:MGI:94927]	0.00456234	-7.77601	8.25e-08	1.54e-06	yes	down	0	0	0	0.52	0.47	0.11	0	0.366667	K05840	DRD5	mmu04024;; mmu04728;; mmu04080;; mmu04020	cAMP signaling pathway;;Dopaminergic synapse;;Neuroactive ligand-receptor interaction;;Calcium signaling pathway
ENSMUSG00000050587	Lrrc4c	leucine rich repeat containing 4C [Source:MGI Symbol;Acc:MGI:2442636]	0.0741218	-3.75396	8.28e-08	1.54e-06	yes	down	0.07	0.07	0.03	0.38	0.42	0.35	0.0566667	0.383333	K07523	LRRC4C, NGL1	mmu04360;; mmu04514(Cell adhesion molecules	Axon guidance;;CAMs)
ENSMUSG00000074268	Amy2a5	amylase 2a5 [Source:MGI Symbol;Acc:MGI:88020]	4.99e-07	-20.9345	8.39e-08	1.56e-06	yes	down	0	0.02	0	7271.87	7482.16	0	0.00666667	4918.01	------	------	------	------
ENSMUSG00000033036	Gm7879	predicted pseudogene 7879 [Source:MGI Symbol;Acc:MGI:3645078]	2.65754	1.41009	8.6e-08	1.6e-06	yes	up	72.59	80.45	87.62	15.27	9.87	21.83	80.22	15.6567	K09567	PPIH, CYPH	mmu03040	Spliceosome
ENSMUSG00000115219	Eef1akmt4	EEF1A lysine methyltransferase 4 [Source:MGI Symbol;Acc:MGI:5903914]	2.36858	1.24402	8.77e-08	1.63e-06	yes	up	16.24	19.28	16.69	3.16	3.32	4.98	17.4033	3.82	------	------	------	------
ENSMUSG00000035258	Abi3bp	ABI family member 3 binding protein [Source:MGI Symbol;Acc:MGI:2444583]	0.417785	-1.25917	8.93e-08	1.66e-06	yes	down	3.02	2.81	3.55	3.23	4.95	4.62	3.12667	4.26667	K24477	ABI3BP	------	------
ENSMUSG00000027115	Kif18a	kinesin family member 18A [Source:MGI Symbol;Acc:MGI:2446977]	0.322024	-1.63476	9.09e-08	1.68e-06	yes	down	5.03	4.85	7.09	7.99	5.58	15.08	5.65667	9.55	K10401	KIF18_19	------	------
ENSMUSG00000026490	Cdc42bpa	CDC42 binding protein kinase alpha [Source:MGI Symbol;Acc:MGI:2441841]	0.45934	-1.12236	9.24e-08	1.71e-06	yes	down	5.46	4.45	4.85	5.54	4.11	7.91	4.92	5.85333	K16307	CDC42BP	------	------
ENSMUSG00000029419	Ajm1	apical junction component 1 [Source:MGI Symbol;Acc:MGI:2685842]	0.241648	-2.04902	9.44e-08	1.74e-06	yes	down	0.29	0.43	0.25	0.6	0.84	0.63	0.323333	0.69	------	------	------	------
ENSMUSG00000022438	Parvb	parvin, beta [Source:MGI Symbol;Acc:MGI:2153063]	0.441636	-1.17907	9.48e-08	1.75e-06	yes	down	66.06	107.59	87.37	110.29	85.51	126.63	87.0067	107.477	K06275	PARV	mmu04510	Focal adhesion
ENSMUSG00000108604	Gm44850	predicted gene 44850 [Source:MGI Symbol;Acc:MGI:5753426]	0.0052081	-7.58503	9.55e-08	1.76e-06	yes	down	0	0	0	0.61	1.63	0.54	0	0.926667	------	------	------	------
ENSMUSG00000079164	Tlr5	toll-like receptor 5 [Source:MGI Symbol;Acc:MGI:1858171]	0.170233	-2.55441	9.92e-08	1.83e-06	yes	down	0.25	0.67	0.39	0.42	0.84	0.98	0.436667	0.746667	K10168	TLR5	mmu04620;; mmu05134;; mmu05132;; mmu05321(Inflammatory bowel disease	Toll-like receptor signaling pathway;;Legionellosis;;Salmonella infection;;IBD)
ENSMUSG00000079012	Serpina3m	serine (or cysteine) peptidase inhibitor, clade A, member 3M [Source:MGI Symbol;Acc:MGI:98378]	18.6517	4.22124	1.01e-07	1.85e-06	yes	up	11.98	2.14	1.48	0.11	0.23	0.11	5.2	0.15	------	------	------	------
ENSMUSG00000066861	Oas1g	2'-5' oligoadenylate synthetase 1G [Source:MGI Symbol;Acc:MGI:97429]	3.36002	1.74847	1.04e-07	1.91e-06	yes	up	15.87	24.8	23.69	1.77	3.61	5.96	21.4533	3.78	K14216	OAS	mmu05164;; mmu05160;; mmu05162;; mmu04621;; mmu05169;; mmu05168	Influenza A;;Hepatitis C;;Measles;;NOD-like receptor signaling pathway;;Epstein-Barr virus infection;;Herpes simplex virus 1 infection
ENSMUSG00000086733	Gm11685	predicted gene 11685 [Source:MGI Symbol;Acc:MGI:3651603]	0.0245187	-5.34997	1.07e-07	1.97e-06	yes	down	0	0.09	0.16	1.3	0.28	1.68	0.0833333	1.08667	------	------	------	------
ENSMUSG00000006589	Aprt	adenine phosphoribosyl transferase [Source:MGI Symbol;Acc:MGI:88061]	2.07476	1.05294	1.1e-07	2.01e-06	yes	up	131.38	153.9	127.64	26.79	28.3	49.03	137.64	34.7067	K00759	APRT, apt	mmu00230	Purine metabolism
ENSMUSG00000044229	Nxpe4	neurexophilin and PC-esterase domain family, member 4 [Source:MGI Symbol;Acc:MGI:1924792]	0.316257	-1.66083	1.11e-07	2.02e-06	yes	down	2.63	4.94	6.2	7.51	5.27	11.23	4.59	8.00333	------	------	------	------
ENSMUSG00000028680	Plk3	polo like kinase 3 [Source:MGI Symbol;Acc:MGI:109604]	2.25245	1.1715	1.11e-07	2.03e-06	yes	up	11.77	12.59	9.26	2.28	2.85	2.66	11.2067	2.59667	K08862	PLK3, CNK	mmu04068;; mmu04625;; mmu05152	FoxO signaling pathway;;C-type lectin receptor signaling pathway;;Tuberculosis
ENSMUSG00000037921	Ddx60	DExD/H box helicase 60 [Source:MGI Symbol;Acc:MGI:2384570]	2.10778	1.07573	1.13e-07	2.05e-06	yes	up	8.16	8.68	8.51	1.22	2.57	2.45	8.45	2.08	K20103	DDX60	------	------
ENSMUSG00000029082	Bst1	bone marrow stromal cell antigen 1 [Source:MGI Symbol;Acc:MGI:105370]	2.05672	1.04035	1.13e-07	2.06e-06	yes	up	16.46	18.88	19.26	3.81	4.18	5.94	18.2	4.64333	K18152	BST1, CD157	mmu04970;; mmu04972;; mmu00760	Salivary secretion;;Pancreatic secretion;;Nicotinate and nicotinamide metabolism
ENSMUSG00000001576	Ergic1	endoplasmic reticulum-golgi intermediate compartment (ERGIC) 1 [Source:MGI Symbol;Acc:MGI:1914708]	2.02057	1.01476	1.14e-07	2.07e-06	yes	up	85.98	64.35	62.74	16.56	17.01	19.17	71.0233	17.58	K20365	ERGIC1	------	------
ENSMUSG00000039395	Mreg	melanoregulin [Source:MGI Symbol;Acc:MGI:2151839]	2.65892	1.41084	1.15e-07	2.08e-06	yes	up	14.49	22.46	11.52	2.61	2.74	4.18	16.1567	3.17667	------	------	------	------
ENSMUSG00000038028	Tigar	Trp53 induced glycolysis regulatory phosphatase [Source:MGI Symbol;Acc:MGI:2442752]	2.63875	1.39985	1.18e-07	2.14e-06	yes	up	7.26	8.04	5.52	1.35	1.15	1.71	6.94	1.40333	K14634	TIGAR	mmu05230;; mmu00051	Central carbon metabolism in cancer;;Fructose and mannose metabolism
ENSMUSG00000004270	Lpcat3	lysophosphatidylcholine acyltransferase 3 [Source:MGI Symbol;Acc:MGI:1315211]	0.457021	-1.12967	1.19e-07	2.15e-06	yes	down	35.14	37.29	35.59	45.98	29.99	51.08	36.0067	42.35	K13515	LPCAT3, MBOAT5	mmu00564;; mmu04216	Glycerophospholipid metabolism;;Ferroptosis
ENSMUSG00000037798	Mat1a	methionine adenosyltransferase I, alpha [Source:MGI Symbol;Acc:MGI:88017]	0.00448882	-7.79945	1.19e-07	2.15e-06	yes	down	0.02	0.02	0	2.03	1.77	0	0.0133333	1.26667	K00789	metK, MAT	mmu00270	Cysteine and methionine metabolism
ENSMUSG00000103788	Gm37527	predicted gene, 37527 [Source:MGI Symbol;Acc:MGI:5610755]	0.146411	-2.77191	1.19e-07	2.15e-06	yes	down	0.1	0.43	0.73	1.55	1.16	1.8	0.42	1.50333	------	------	------	------
ENSMUSG00000035283	Adrb1	adrenergic receptor, beta 1 [Source:MGI Symbol;Acc:MGI:87937]	0.27185	-1.87912	1.2e-07	2.17e-06	yes	down	0.99	1.69	1.42	1.79	3.72	2.28	1.36667	2.59667	K04141	ADRB1	mmu04970;; mmu04540;; mmu04024;; mmu04022;; mmu04020;; mmu04261;; mmu05414(Dilated cardiomyopathy ;; mmu04923;; mmu04080;; mmu04924	Salivary secretion;;Gap junction;;cAMP signaling pathway;;cGMP-PKG signaling pathway;;Calcium signaling pathway;;Adrenergic signaling in cardiomyocytes;;DCM);;Regulation of lipolysis in adipocytes;;Neuroactive ligand-receptor interaction;;Renin secretion
ENSMUSG00000027513	Pck1	phosphoenolpyruvate carboxykinase 1, cytosolic [Source:MGI Symbol;Acc:MGI:97501]	0.108524	-3.20392	1.21e-07	2.18e-06	yes	down	0.44	0.16	0.75	1.34	0.92	4.54	0.45	2.26667	K01596	E4.1.1.32, pckA, PCK	mmu04910;; mmu04964;; mmu04152;; mmu04151;; mmu00020(Citrate cycle ;; mmu00620;; mmu00010;; mmu04922;; mmu03320;; mmu04920;; mmu04068;; mmu04931	Insulin signaling pathway;;Proximal tubule bicarbonate reclamation;;AMPK signaling pathway;;PI3K-Akt signaling pathway;;TCA cycle);;Pyruvate metabolism;;Glycolysis / Gluconeogenesis;;Glucagon signaling pathway;;PPAR signaling pathway;;Adipocytokine signaling pathway;;FoxO signaling pathway;;Insulin resistance
ENSMUSG00000026069	Il1rl1	interleukin 1 receptor-like 1 [Source:MGI Symbol;Acc:MGI:98427]	0.338678	-1.56201	1.24e-07	2.23e-06	yes	down	2.55	3.03	4.8	6.78	3.26	8.98	3.46	6.34	K05171	IL1RL1, ST2	mmu04060	Cytokine-cytokine receptor interaction
ENSMUSG00000026875	Traf1	TNF receptor-associated factor 1 [Source:MGI Symbol;Acc:MGI:101836]	2.18326	1.12649	1.25e-07	2.25e-06	yes	up	48.82	83.45	54.21	8.72	13.46	16.61	62.16	12.93	K03172	TRAF1	mmu05200;; mmu05202;; mmu05203;; mmu05222;; mmu04668;; mmu04210;; mmu04064	Pathways in cancer;;Transcriptional misregulation in cancer;;Viral carcinogenesis;;Small cell lung cancer;;TNF signaling pathway;;Apoptosis;;NF-kappa B signaling pathway
ENSMUSG00000028995	Fam126a	family with sequence similarity 126, member A [Source:MGI Symbol;Acc:MGI:2149839]	0.4668	-1.09912	1.25e-07	2.25e-06	yes	down	10.9	15.51	15.21	15.01	12.85	19.98	13.8733	15.9467	K21844	FAM126	------	------
ENSMUSG00000034394	Lif	leukemia inhibitory factor [Source:MGI Symbol;Acc:MGI:96787]	5.34676	2.41866	1.27e-07	2.27e-06	yes	up	2.31	4.03	1.15	0.1	0.15	0.24	2.49667	0.163333	K05419	LIF	mmu04060;; mmu04668;; mmu04630;; mmu04550	Cytokine-cytokine receptor interaction;;TNF signaling pathway;;Jak-STAT signaling pathway;;Signaling pathways regulating pluripotency of stem cells
ENSMUSG00000046447	Camk2n1	calcium/calmodulin-dependent protein kinase II inhibitor 1 [Source:MGI Symbol;Acc:MGI:1913509]	0.283772	-1.8172	1.27e-07	2.28e-06	yes	down	1.29	1.31	2.57	3.83	2.27	3.37	1.72333	3.15667	------	------	------	------
ENSMUSG00000076434	Wfdc3	WAP four-disulfide core domain 3 [Source:MGI Symbol;Acc:MGI:1923897]	0.0501645	-4.31719	1.29e-07	2.3e-06	yes	down	0.04	0.13	0.11	0.73	0.98	0.9	0.0933333	0.87	K23637	WFDC3	------	------
ENSMUSG00000028035	Dnajb4	DnaJ heat shock protein family (Hsp40) member B4 [Source:MGI Symbol;Acc:MGI:1914285]	0.429241	-1.22014	1.3e-07	2.33e-06	yes	down	13.12	13.75	13.6	19.59	10.84	22.24	13.49	17.5567	K09510	DNAJB4	------	------
ENSMUSG00000112569	Gm33111	predicted gene, 33111 [Source:MGI Symbol;Acc:MGI:5592270]	0.159236	-2.65076	1.31e-07	2.33e-06	yes	down	0.17	0.19	0.26	0.49	0.51	1.11	0.206667	0.703333	------	------	------	------
ENSMUSG00000079355	Ackr4	atypical chemokine receptor 4 [Source:MGI Symbol;Acc:MGI:2181676]	0.0887663	-3.49384	1.32e-07	2.36e-06	yes	down	0.17	0.08	0.15	0.62	0.82	1.27	0.133333	0.903333	K04186	ACKR4, CCRL1, CCR11	mmu04061;; mmu04060	Viral protein interaction with cytokine and cytokine receptor;;Cytokine-cytokine receptor interaction
ENSMUSG00000021377	Dek	DEK proto-oncogene (DNA binding) [Source:MGI Symbol;Acc:MGI:1926209]	0.417741	-1.25932	1.34e-07	2.38e-06	yes	down	131.95	129.53	159.69	181.65	110.29	228.69	140.39	173.543	K17046	DEK	------	------
ENSMUSG00000044827	Tlr1	toll-like receptor 1 [Source:MGI Symbol;Acc:MGI:1341295]	2.24991	1.16987	1.34e-07	2.38e-06	yes	up	48.01	77.71	64.8	12.27	18.38	14.54	63.5067	15.0633	K05398	TLR1, CD281	mmu04620;; mmu05152	Toll-like receptor signaling pathway;;Tuberculosis
ENSMUSG00000034311	Kif4	kinesin family member 4 [Source:MGI Symbol;Acc:MGI:108389]	0.403254	-1.31024	1.38e-07	2.45e-06	yes	down	9.99	13.8	13.67	14.77	10.18	21.9	12.4867	15.6167	K10395	KIF4	------	------
ENSMUSG00000020440	Arf5	ADP-ribosylation factor 5 [Source:MGI Symbol;Acc:MGI:99434]	0.455413	-1.13475	1.41e-07	2.5e-06	yes	down	123.05	147.75	140.08	138.64	91.02	185.46	136.96	138.373	K07940	ARF5	mmu04144	Endocytosis
ENSMUSG00000028194	Ddah1	dimethylarginine dimethylaminohydrolase 1 [Source:MGI Symbol;Acc:MGI:1916469]	3.22116	1.68758	1.44e-07	2.55e-06	yes	up	2.78	3	2.47	0.3	0.37	0.69	2.75	0.453333	K01482	DDAH, ddaH	------	------
ENSMUSG00000050321	Neto1	neuropilin (NRP) and tolloid (TLL)-like 1 [Source:MGI Symbol;Acc:MGI:2180216]	0.13364	-2.90357	1.45e-07	2.55e-06	yes	down	0.03	0.48	0.09	0.15	0.54	0.3	0.2	0.33	K24360	NETO	------	------
ENSMUSG00000034765	Dusp5	dual specificity phosphatase 5 [Source:MGI Symbol;Acc:MGI:2685183]	2.38144	1.25183	1.52e-07	2.67e-06	yes	up	17.65	24.05	13.09	3.16	4.11	4.71	18.2633	3.99333	K04459	DUSP, MKP	mmu04010	MAPK signaling pathway
ENSMUSG00000093896	Ighv1-76	immunoglobulin heavy variable 1-76 [Source:MGI Symbol;Acc:MGI:4439737]	38.4075	5.26332	1.53e-07	2.69e-06	yes	up	27.9	17.74	120.58	0.45	0	1.67	55.4067	0.706667	------	------	------	------
ENSMUSG00000029780	Nt5c3	5'-nucleotidase, cytosolic III [Source:MGI Symbol;Acc:MGI:1927186]	0.472546	-1.08147	1.54e-07	2.71e-06	yes	down	58.72	66.27	66.61	71.33	51.61	96.66	63.8667	73.2	K24242	NT5C3	mmu00240	Pyrimidine metabolism
ENSMUSG00000032902	Slc16a1	solute carrier family 16 (monocarboxylic acid transporters), member 1 [Source:MGI Symbol;Acc:MGI:106013]	0.423576	-1.23931	1.56e-07	2.73e-06	yes	down	28.5	36.89	33.82	41.05	25.54	56.81	33.07	41.1333	K08179	SLC16A1	------	------
ENSMUSG00000003868	Ruvbl2	RuvB-like protein 2 [Source:MGI Symbol;Acc:MGI:1342299]	2.01531	1.011	1.57e-07	2.75e-06	yes	up	106.46	113.2	93.6	21.86	19.8	39.81	104.42	27.1567	K11338	RUVBL2, RVB2, INO80J	------	------
ENSMUSG00000029186	Pi4k2b	phosphatidylinositol 4-kinase type 2 beta [Source:MGI Symbol;Acc:MGI:1914323]	0.433988	-1.20427	1.57e-07	2.75e-06	yes	down	9.18	8.82	8.06	10.81	6.98	12.04	8.68667	9.94333	K13711	PI4K2	mmu04070;; mmu00562	Phosphatidylinositol signaling system;;Inositol phosphate metabolism
ENSMUSG00000000318	Clec10a	C-type lectin domain family 10, member A [Source:MGI Symbol;Acc:MGI:96975]	0.412997	-1.2758	1.58e-07	2.77e-06	yes	down	6.33	4.8	5.41	5.93	7.55	7.43	5.51333	6.97	------	------	------	------
ENSMUSG00000028331	Trmo	tRNA methyltransferase O [Source:MGI Symbol;Acc:MGI:1922003]	0.253943	-1.97743	1.6e-07	2.8e-06	yes	down	3.54	8.11	3.61	8.34	5.49	14.34	5.08667	9.39	K22900	TRMO, trmO	------	------
ENSMUSG00000023046	Igfbp6	insulin-like growth factor binding protein 6 [Source:MGI Symbol;Acc:MGI:96441]	0.249882	-2.00068	1.61e-07	2.8e-06	yes	down	3.04	2.46	2.55	2.85	6.62	7.66	2.68333	5.71	K23579	IGFBP6	------	------
ENSMUSG00000002997	Prkar2b	protein kinase, cAMP dependent regulatory, type II beta [Source:MGI Symbol;Acc:MGI:97760]	0.469904	-1.08956	1.63e-07	2.84e-06	yes	down	25.58	35.38	31.09	35.42	23.64	44.53	30.6833	34.53	K04739	PRKAR	mmu04910	Insulin signaling pathway
ENSMUSG00000037108	Zcwpw1	zinc finger, CW type with PWWP domain 1 [Source:MGI Symbol;Acc:MGI:2685899]	2.09599	1.06763	1.64e-07	2.86e-06	yes	up	14.69	16.46	12.93	3.32	3.54	4.71	14.6933	3.85667	------	------	------	------
ENSMUSG00000029177	Cenpa	centromere protein A [Source:MGI Symbol;Acc:MGI:88375]	0.405642	-1.30172	1.66e-07	2.89e-06	yes	down	68.7	73.45	94.69	105.59	56.17	143.01	78.9467	101.59	K11495	CENPA	------	------
ENSMUSG00000026873	Phf19	PHD finger protein 19 [Source:MGI Symbol;Acc:MGI:1921266]	2.0527	1.03752	1.68e-07	2.93e-06	yes	up	9.11	10.22	10.51	1.88	2.39	3.04	9.94667	2.43667	K11486	PHF19, PCL3	------	------
ENSMUSG00000035472	Slc25a21	solute carrier family 25 (mitochondrial oxodicarboxylate carrier), member 21 [Source:MGI Symbol;Acc:MGI:2445059]	0.214929	-2.21807	1.69e-07	2.93e-06	yes	down	2.02	3.32	5.32	8.54	3.65	12.52	3.55333	8.23667	K15110	SLC25A21, ODC	------	------
ENSMUSG00000025243	Slc6a20b	solute carrier family 6 (neurotransmitter transporter), member 20B [Source:MGI Symbol;Acc:MGI:1336891]	0.116405	-3.10278	1.71e-07	2.96e-06	yes	down	0.03	0.05	0.11	0.3	0.25	0.42	0.0633333	0.323333	K05048	SLC6A15S	------	------
ENSMUSG00000032425	Zfp949	zinc finger protein 949 [Source:MGI Symbol;Acc:MGI:1918890]	0.472156	-1.08266	1.75e-07	3.02e-06	yes	down	4.58	5.24	4.21	5.38	4.23	7.56	4.67667	5.72333	K09228	KRAB	mmu05168	Herpes simplex virus 1 infection
ENSMUSG00000011008	Mcoln2	mucolipin 2 [Source:MGI Symbol;Acc:MGI:1915529]	0.397929	-1.32942	1.76e-07	3.04e-06	yes	down	3.67	4.42	3.32	4.79	7.73	4.96	3.80333	5.82667	K04993	MCOLN2, TRPML2	mmu04020	Calcium signaling pathway
ENSMUSG00000028937	Acot7	acyl-CoA thioesterase 7 [Source:MGI Symbol;Acc:MGI:1917275]	2.40262	1.26461	1.8e-07	3.11e-06	yes	up	45.69	80.47	57.64	10.07	11.21	19.25	61.2667	13.51	K17360	ACOT7	mmu01040;; mmu00062	Biosynthesis of unsaturated fatty acids;;Fatty acid elongation
ENSMUSG00000040209	Zfp704	zinc finger protein 704 [Source:MGI Symbol;Acc:MGI:2180715]	0.493212	-1.01972	1.84e-07	3.17e-06	yes	down	0.8	1.03	1.01	0.84	1.02	1.14	0.946667	1	------	------	------	------
ENSMUSG00000029722	Agfg2	ArfGAP with FG repeats 2 [Source:MGI Symbol;Acc:MGI:2443267]	0.394073	-1.34346	1.9e-07	3.26e-06	yes	down	9.78	12.46	10.28	15.11	8.53	18.2	10.84	13.9467	------	------	------	------
ENSMUSG00000037971	1110032A03Rik	RIKEN cDNA 1110032A03 gene [Source:MGI Symbol;Acc:MGI:1915971]	0.429682	-1.21866	1.91e-07	3.28e-06	yes	down	10.16	10.35	8.97	13.56	9.27	16.48	9.82667	13.1033	------	------	------	------
ENSMUSG00000027318	Adam33	a disintegrin and metallopeptidase domain 33 [Source:MGI Symbol;Acc:MGI:1341813]	0.266929	-1.90547	1.92e-07	3.29e-06	yes	down	1.24	1.25	1.1	2.54	2.65	2.72	1.19667	2.63667	K08616	ADAM33	------	------
ENSMUSG00000027556	Car1	carbonic anhydrase 1 [Source:MGI Symbol;Acc:MGI:88268]	0.368547	-1.44008	1.92e-07	3.29e-06	yes	down	123.26	158.49	186.53	224.98	126.53	314.49	156.093	222	K01672	CA	mmu00910	Nitrogen metabolism
ENSMUSG00000037820	Tgm2	transglutaminase 2, C polypeptide [Source:MGI Symbol;Acc:MGI:98731]	2.53001	1.33915	2e-07	3.42e-06	yes	up	176.34	107.78	91.96	23.18	20.2	35.03	125.36	26.1367	K05625	TGM2	mmu05016	Huntington disease
ENSMUSG00000110790	Gm47079	predicted gene, 47079 [Source:MGI Symbol;Acc:MGI:6095803]	0.0528513	-4.24192	2.04e-07	3.5e-06	yes	down	0.08	0.02	0.02	0.42	0.27	0.45	0.04	0.38	------	------	------	------
ENSMUSG00000026853	Crat	carnitine acetyltransferase [Source:MGI Symbol;Acc:MGI:109501]	0.430915	-1.21453	2.05e-07	3.5e-06	yes	down	18.54	25.95	22.8	28.98	19.41	42.22	22.43	30.2033	K00624	E2.3.1.7	mmu04146	Peroxisome
ENSMUSG00000009281	Rarres2	retinoic acid receptor responder (tazarotene induced) 2 [Source:MGI Symbol;Acc:MGI:1918910]	2.20628	1.14162	2.08e-07	3.54e-06	yes	up	261.91	168.39	188.5	45.7	48.3	49.52	206.267	47.84	K10044	RARRES2	------	------
ENSMUSG00000021109	Hif1a	hypoxia inducible factor 1, alpha subunit [Source:MGI Symbol;Acc:MGI:106918]	2.36518	1.24195	2.08e-07	3.55e-06	yes	up	94.75	60.83	53.57	11.28	16.99	18.67	69.7167	15.6467	K08268	HIF1A	mmu05230;; mmu05167;; mmu05235;; mmu04659;; mmu05200;; mmu05211;; mmu04137;; mmu04919;; mmu05205;; mmu04140;; mmu04066;; mmu05231	Central carbon metabolism in cancer;;Kaposi sarcoma-associated herpesvirus infection;;PD-L1 expression and PD-1 checkpoint pathway in cancer;;Th17 cell differentiation;;Pathways in cancer;;Renal cell carcinoma;;Mitophagy - animal;;Thyroid hormone signaling pathway;;Proteoglycans in cancer;;Autophagy - animal;;HIF-1 signaling pathway;;Choline metabolism in cancer
ENSMUSG00000020668	Kif3c	kinesin family member 3C [Source:MGI Symbol;Acc:MGI:107979]	2.18461	1.12738	2.11e-07	3.58e-06	yes	up	6.04	8.88	6.61	1.4	2.17	1.54	7.17667	1.70333	------	------	------	------
ENSMUSG00000024640	Psat1	phosphoserine aminotransferase 1 [Source:MGI Symbol;Acc:MGI:2183441]	2.51336	1.32962	2.14e-07	3.63e-06	yes	up	93.13	70.4	54.42	11.5	11.35	23.55	72.65	15.4667	K00831	serC, PSAT1	mmu00270;; mmu00260;; mmu00750	Cysteine and methionine metabolism;;Glycine, serine and threonine metabolism;;Vitamin B6 metabolism
ENSMUSG00000052572	Dlg2	discs large MAGUK scaffold protein 2 [Source:MGI Symbol;Acc:MGI:1344351]	0.360913	-1.47028	2.14e-07	3.64e-06	yes	down	1.6	3.32	2.75	5.49	3.68	3.13	2.55667	4.1	K12075	DLG2	mmu05165;; mmu04390;; mmu04530	Human papillomavirus infection;;Hippo signaling pathway;;Tight junction
ENSMUSG00000059336	Slc14a1	solute carrier family 14 (urea transporter), member 1 [Source:MGI Symbol;Acc:MGI:1351654]	0.338151	-1.56426	2.17e-07	3.69e-06	yes	down	11.53	24.91	17.92	26.46	16.9	39.07	18.12	27.4767	K08716	SLC14A	------	------
ENSMUSG00000074093	Svip	small VCP/p97-interacting protein [Source:MGI Symbol;Acc:MGI:1922994]	0.299704	-1.73839	2.26e-07	3.83e-06	yes	down	1.79	4.03	3.31	5.38	3.25	7.35	3.04333	5.32667	K14014	SVIP	mmu04141	Protein processing in endoplasmic reticulum
ENSMUSG00000031543	Ank1	ankyrin 1, erythroid [Source:MGI Symbol;Acc:MGI:88024]	0.0817253	-3.61307	2.27e-07	3.83e-06	yes	down	3.19	10.29	16.47	70.59	35.39	97.24	9.98333	67.74	K10380	ANK	mmu05205	Proteoglycans in cancer
ENSMUSG00000037573	Tob1	transducer of ErbB-2.1 [Source:MGI Symbol;Acc:MGI:1349721]	0.313175	-1.67496	2.27e-07	3.83e-06	yes	down	4.63	5.48	3.65	8.44	8.91	4.73	4.58667	7.36	K14443	TOB	mmu03018	RNA degradation
ENSMUSG00000121246	-	novel transcript, antisense to KO:Tom1l1and Tom1l1	0.0449506	-4.47551	2.33e-07	3.92e-06	yes	down	0.09	0.29	0.11	1.24	0.49	2.12	0.163333	1.28333	------	------	------	------
ENSMUSG00000042680	Garem1	GRB2 associated regulator of MAPK1 subtype 1 [Source:MGI Symbol;Acc:MGI:2685790]	0.387584	-1.36742	2.34e-07	3.95e-06	yes	down	2.19	1.75	2.26	2.77	1.89	3.78	2.06667	2.81333	------	------	------	------
ENSMUSG00000046404	Yod1	YOD1 deubiquitinase [Source:MGI Symbol;Acc:MGI:2442596]	0.46437	-1.10665	2.38e-07	3.99e-06	yes	down	3.47	2.94	3.67	3.77	2.89	4.76	3.36	3.80667	K13719	OTU1, YOD1	mmu04141	Protein processing in endoplasmic reticulum
ENSMUSG00000049858	Suox	sulfite oxidase [Source:MGI Symbol;Acc:MGI:2446117]	0.382252	-1.38741	2.4e-07	4.02e-06	yes	down	5.77	7.66	6.28	9.95	5.49	11.39	6.57	8.94333	K00387	SUOX	mmu00920	Sulfur metabolism
ENSMUSG00000068923	Syt11	synaptotagmin XI [Source:MGI Symbol;Acc:MGI:1859547]	2.01254	1.00901	2.43e-07	4.08e-06	yes	up	9.59	9.19	7.4	2.19	2.68	2.05	8.72667	2.30667	K19911	SYT11	------	------
ENSMUSG00000032915	Adgre4	adhesion G protein-coupled receptor E4 [Source:MGI Symbol;Acc:MGI:1196464]	0.376771	-1.40824	2.44e-07	4.09e-06	yes	down	7.33	15.39	15.28	13.36	16.5	23.39	12.6667	17.75	K08445	ADGRE4, EMR4	------	------
ENSMUSG00000042148	Cox10	heme A:farnesyltransferase cytochrome c oxidase assembly factor 10 [Source:MGI Symbol;Acc:MGI:1917633]	2.01968	1.01413	2.47e-07	4.14e-06	yes	up	12.34	15.06	10.59	2.74	3.21	3.5	12.6633	3.15	K02257	COX10, ctaB, cyoE	mmu04714;; mmu00190;; mmu00860	Thermogenesis;;Oxidative phosphorylation;;Porphyrin and chlorophyll metabolism
ENSMUSG00000028069	Gpatch4	G patch domain containing 4 [Source:MGI Symbol;Acc:MGI:1913864]	2.08765	1.06188	2.49e-07	4.16e-06	yes	up	31.98	36.79	34.36	7.22	6.64	12.21	34.3767	8.69	------	------	------	------
ENSMUSG00000022534	Mefv	Mediterranean fever [Source:MGI Symbol;Acc:MGI:1859396]	2.84817	1.51004	2.52e-07	4.22e-06	yes	up	6.97	14.55	9.67	1.31	1.89	2.5	10.3967	1.9	K12803	MEFV	mmu04621;; mmu05135	NOD-like receptor signaling pathway;;Yersinia infection
ENSMUSG00000028859	Csf3r	colony stimulating factor 3 receptor (granulocyte) [Source:MGI Symbol;Acc:MGI:1339755]	2.21246	1.14565	2.53e-07	4.22e-06	yes	up	21.65	38.04	40.23	6.92	8.28	9	33.3067	8.06667	K05061	CSF3R, CD114	mmu05200;; mmu04151;; mmu04060;; mmu04630;; mmu04640	Pathways in cancer;;PI3K-Akt signaling pathway;;Cytokine-cytokine receptor interaction;;Jak-STAT signaling pathway;;Hematopoietic cell lineage
ENSMUSG00000006649	Nphs1	nephrosis 1, nephrin [Source:MGI Symbol;Acc:MGI:1859637]	0.0590835	-4.0811	2.61e-07	4.35e-06	yes	down	0	0.21	0.07	0.74	1.37	0.39	0.0933333	0.833333	------	------	------	------
ENSMUSG00000028278	Rragd	Ras-related GTP binding D [Source:MGI Symbol;Acc:MGI:1098604]	0.392655	-1.34866	2.62e-07	4.36e-06	yes	down	1.4	1.74	1.5	2.26	1.45	2.34	1.54667	2.01667	K16186	RRAGC_D	mmu04140;; mmu04150	Autophagy - animal;;mTOR signaling pathway
ENSMUSG00000041679	Lrrc29	leucine rich repeat containing 29 [Source:MGI Symbol;Acc:MGI:2443262]	0.371641	-1.42802	2.66e-07	4.43e-06	yes	down	2.78	2.18	1.96	3.42	2.43	4.01	2.30667	3.28667	K10275	FBXL9, LRRC29	------	------
ENSMUSG00000030207	Fam234b	family with sequence similarity 234, member B [Source:MGI Symbol;Acc:MGI:1921775]	0.446681	-1.16268	2.69e-07	4.48e-06	yes	down	5.62	9.66	8.55	9.21	7.57	10.98	7.94333	9.25333	------	------	------	------
ENSMUSG00000036377	Cracd	capping protein inhibiting regulator of actin [Source:MGI Symbol;Acc:MGI:2444817]	0.31051	-1.68729	2.73e-07	4.53e-06	yes	down	6.91	13.56	10.01	15.61	8.31	22.73	10.16	15.55	------	------	------	------
ENSMUSG00000052776	Oas1a	2'-5' oligoadenylate synthetase 1A [Source:MGI Symbol;Acc:MGI:2180860]	2.64634	1.404	2.78e-07	4.6e-06	yes	up	65.07	91.39	73.7	10.57	10.5	25.62	76.72	15.5633	K14216	OAS	mmu05164;; mmu05160;; mmu05162;; mmu04621;; mmu05169;; mmu05168	Influenza A;;Hepatitis C;;Measles;;NOD-like receptor signaling pathway;;Epstein-Barr virus infection;;Herpes simplex virus 1 infection
ENSMUSG00000026321	Tnfrsf11a	tumor necrosis factor receptor superfamily, member 11a, NFKB activator [Source:MGI Symbol;Acc:MGI:1314891]	2.15893	1.11032	2.82e-07	4.66e-06	yes	up	6.32	5.61	7.14	1.05	1.63	1.58	6.35667	1.42	K05147	TNFRSF11A, RANK, CD265	mmu04917;; mmu05323;; mmu04060;; mmu04380;; mmu04064	Prolactin signaling pathway;;Rheumatoid arthritis;;Cytokine-cytokine receptor interaction;;Osteoclast differentiation;;NF-kappa B signaling pathway
ENSMUSG00000040855	Reps2	RALBP1 associated Eps domain containing protein 2 [Source:MGI Symbol;Acc:MGI:2663511]	0.382242	-1.38744	2.83e-07	4.67e-06	yes	down	0.62	0.91	0.93	0.92	0.94	1.53	0.82	1.13	K20068	REPS	------	------
ENSMUSG00000040205	Cuzd1	CUB and zona pellucida-like domains 1 [Source:MGI Symbol;Acc:MGI:1202881]	2.9e-05	-15.0732	2.87e-07	4.74e-06	yes	down	0	0	0	105.68	142.63	0.21	0	82.84	K24793	CUZD1	------	------
ENSMUSG00000028480	Glipr2	GLI pathogenesis-related 2 [Source:MGI Symbol;Acc:MGI:1917770]	2.0598	1.0425	2.9e-07	4.77e-06	yes	up	42.56	63.31	42.11	11.04	10.3	16.24	49.3267	12.5267	K24835	GLIPR2	------	------
ENSMUSG00000090084	Srpx	sushi-repeat-containing protein [Source:MGI Symbol;Acc:MGI:1858306]	0.275769	-1.85847	2.99e-07	4.92e-06	yes	down	1.07	2.36	2.95	3.31	2.62	3.25	2.12667	3.06	K23818	SRPX	------	------
ENSMUSG00000054000	Tusc1	tumor suppressor candidate 1 [Source:MGI Symbol;Acc:MGI:2684283]	0.321135	-1.63875	3.11e-07	5.09e-06	yes	down	3.19	2.61	3.85	4.85	3.71	7.3	3.21667	5.28667	------	------	------	------
ENSMUSG00000051811	Cox6b2	cytochrome c oxidase subunit 6B2 [Source:MGI Symbol;Acc:MGI:3044182]	0.254619	-1.97359	3.15e-07	5.15e-06	yes	down	13.72	29.18	32.07	60.3	30.5	69.39	24.99	53.3967	K02267	COX6B	mmu05020;; mmu00190;; mmu04260;; mmu04714;; mmu05014(Amyotrophic lateral sclerosis ;; mmu04932(Non-alcoholic fatty liver disease ;; mmu05016;; mmu05010;; mmu05012	Prion diseases;;Oxidative phosphorylation;;Cardiac muscle contraction;;Thermogenesis;;ALS);;NAFLD);;Huntington disease;;Alzheimer disease;;Parkinson disease
ENSMUSG00000039763	Dnajc28	DnaJ heat shock protein family (Hsp40) member C28 [Source:MGI Symbol;Acc:MGI:2181053]	0.347667	-1.52422	3.3e-07	5.39e-06	yes	down	0.82	0.87	1.18	1.65	1.36	2.16	0.956667	1.72333	K19373	DNAJC28	------	------
ENSMUSG00000028655	Mfsd2a	major facilitator superfamily domain containing 2A [Source:MGI Symbol;Acc:MGI:1923824]	4.46087	2.15732	3.3e-07	5.39e-06	yes	up	3.94	3.06	2.45	0.2	0.37	0.36	3.15	0.31	K23894	MFSD2A	------	------
ENSMUSG00000096982	Redrum	Redrum, erythroid developmental long intergenic non-protein coding transcript [Source:MGI Symbol;Acc:MGI:1924683]	0.0656393	-3.9293	3.33e-07	5.43e-06	yes	down	0.57	2.45	3.09	16.87	8.07	25.37	2.03667	16.77	------	------	------	------
ENSMUSG00000047330	Kcne4	potassium voltage-gated channel, Isk-related subfamily, gene 4 [Source:MGI Symbol;Acc:MGI:1891125]	2.4864	1.31406	3.33e-07	5.43e-06	yes	up	8.97	9.01	7.84	1.23	1.63	2.71	8.60667	1.85667	K04898	KCNE4	------	------
ENSMUSG00000121353	-	novel transcript	2.27804	1.18779	3.38e-07	5.5e-06	yes	up	20.72	16	13.4	3.5	3.93	3.99	16.7067	3.80667	------	------	------	------
ENSMUSG00000020696	Rffl	ring finger and FYVE like domain containing protein [Source:MGI Symbol;Acc:MGI:1914588]	0.488632	-1.03318	3.54e-07	5.75e-06	yes	down	13.28	14.24	13.13	14.4	10.17	20.52	13.55	15.03	K20804	RNF34	------	------
ENSMUSG00000036112	Metap2	methionine aminopeptidase 2 [Source:MGI Symbol;Acc:MGI:1929701]	0.432076	-1.21064	3.55e-07	5.76e-06	yes	down	173.5	214.8	224.54	213.62	112.25	360.2	204.28	228.69	K01265	map	------	------
ENSMUSG00000032243	Itga11	integrin alpha 11 [Source:MGI Symbol;Acc:MGI:2442114]	0.247896	-2.01219	3.63e-07	5.89e-06	yes	down	0.32	1.02	0.5	1.11	1.44	1.24	0.613333	1.26333	K06587	ITGA11	mmu05165;; mmu04512;; mmu04510;; mmu05410(Hypertrophic cardiomyopathy ;; mmu04151;; mmu05412(Arrhythmogenic right ventricular cardiomyopathy ;; mmu05414(Dilated cardiomyopathy ;; mmu04810	Human papillomavirus infection;;ECM-receptor interaction;;Focal adhesion;;HCM);;PI3K-Akt signaling pathway;;ARVC);;DCM);;Regulation of actin cytoskeleton
ENSMUSG00000091144	Phf11c	PHD finger protein 11C [Source:MGI Symbol;Acc:MGI:3648476]	2.30238	1.20313	3.78e-07	6.11e-06	yes	up	4.27	5.51	4.67	0.84	1.06	1.41	4.81667	1.10333	------	------	------	------
ENSMUSG00000023505	Cdca3	cell division cycle associated 3 [Source:MGI Symbol;Acc:MGI:1315198]	0.384489	-1.37899	3.78e-07	6.12e-06	yes	down	46.22	50.66	54.99	65.88	33.44	93.47	50.6233	64.2633	------	------	------	------
ENSMUSG00000025473	Adam8	a disintegrin and metallopeptidase domain 8 [Source:MGI Symbol;Acc:MGI:107825]	2.08791	1.06206	3.8e-07	6.13e-06	yes	up	26.24	24.55	17.75	3.54	6.85	6.25	22.8467	5.54667	K06540	ADAM8, CD156a	------	------
ENSMUSG00000029189	Sel1l3	sel-1 suppressor of lin-12-like 3 (C. elegans) [Source:MGI Symbol;Acc:MGI:1916941]	0.0840936	-3.57186	3.83e-07	6.18e-06	yes	down	0.19	0.18	0.27	1.37	2.34	0.16	0.213333	1.29	------	------	------	------
ENSMUSG00000008845	Cd163	CD163 antigen [Source:MGI Symbol;Acc:MGI:2135946]	0.252935	-1.98316	3.85e-07	6.2e-06	yes	down	2.68	1.29	2.13	1.99	5.93	4.76	2.03333	4.22667	------	------	------	------
ENSMUSG00000028494	Plin2	perilipin 2 [Source:MGI Symbol;Acc:MGI:87920]	2.29181	1.19648	3.9e-07	6.27e-06	yes	up	200.45	129.3	107.26	27.74	29.62	46.36	145.67	34.5733	K17284	PLIN2, ADRP	mmu03320	PPAR signaling pathway
ENSMUSG00000028332	Hemgn	hemogen [Source:MGI Symbol;Acc:MGI:2136910]	0.0512199	-4.28715	3.94e-07	6.34e-06	yes	down	3.76	21.36	30.62	192.96	99.37	284.41	18.58	192.247	------	------	------	------
ENSMUSG00000025403	Shmt2	serine hydroxymethyltransferase 2 (mitochondrial) [Source:MGI Symbol;Acc:MGI:1277989]	2.25391	1.17243	3.98e-07	6.39e-06	yes	up	198.33	147.47	118.03	29.37	30.95	49.48	154.61	36.6	K00600	glyA, SHMT	mmu00670;; mmu00260;; mmu00630;; mmu01523	One carbon pool by folate;;Glycine, serine and threonine metabolism;;Glyoxylate and dicarboxylate metabolism;;Antifolate resistance
ENSMUSG00000056895	H2bu2	H2B.U histone 2 [Source:MGI Symbol;Acc:MGI:1925553]	0.173191	-2.52956	4.02e-07	6.46e-06	yes	down	3.09	1.38	2.27	4.65	8.72	6.82	2.24667	6.73	K11252	H2B	mmu05322;; mmu05203;; mmu05034	Systemic lupus erythematosus;;Viral carcinogenesis;;Alcoholism
ENSMUSG00000026773	Pfkfb3	6-phosphofructo-2-kinase/fructose-2,6-biphosphatase 3 [Source:MGI Symbol;Acc:MGI:2181202]	2.30514	1.20485	4.08e-07	6.53e-06	yes	up	81.58	54.64	45.14	10.17	15.17	15.58	60.4533	13.64	K01103	PFKFB3	mmu04152;; mmu00051;; mmu04066	AMPK signaling pathway;;Fructose and mannose metabolism;;HIF-1 signaling pathway
ENSMUSG00000041570	Camsap2	calmodulin regulated spectrin-associated protein family, member 2 [Source:MGI Symbol;Acc:MGI:1922434]	0.46668	-1.09949	4.08e-07	6.53e-06	yes	down	8.77	10.09	10.5	10.61	7.66	15.33	9.78667	11.2	K17493	CAMSAP	------	------
ENSMUSG00000034574	Daam1	dishevelled associated activator of morphogenesis 1 [Source:MGI Symbol;Acc:MGI:1914596]	0.486887	-1.03834	4.09e-07	6.54e-06	yes	down	10.62	14.86	14.17	13.78	10.54	18.38	13.2167	14.2333	K04512	DAAM	mmu04310	Wnt signaling pathway
ENSMUSG00000046295	Ankle1	ankyrin repeat and LEM domain containing 1 [Source:MGI Symbol;Acc:MGI:1918775]	0.286088	-1.80547	4.13e-07	6.59e-06	yes	down	3.31	5.83	8.07	10.34	7.66	16.14	5.73667	11.38	K21411	ANKLE1, LEM3	------	------
ENSMUSG00000032487	Ptgs2	prostaglandin-endoperoxide synthase 2 [Source:MGI Symbol;Acc:MGI:97798]	20.2398	4.33912	4.18e-07	6.66e-06	yes	up	0.37	1.52	0.77	0.04	0.02	0	0.886667	0.02	K11987	PTGS2, COX2	mmu05165;; mmu04726;; mmu04657;; mmu04913;; mmu05163;; mmu04723;; mmu05200;; mmu04625;; mmu04370;; mmu05204;; mmu04668;; mmu05206;; mmu05140;; mmu05222;; mmu05167;; mmu04064;; mmu04923;; mmu04921;; mmu05010;; mmu00590	Human papillomavirus infection;;Serotonergic synapse;;IL-17 signaling pathway;;Ovarian steroidogenesis;;Human cytomegalovirus infection;;Retrograde endocannabinoid signaling;;Pathways in cancer;;C-type lectin receptor signaling pathway;;VEGF signaling pathway;;Chemical carcinogenesis;;TNF signaling pathway;;MicroRNAs in cancer;;Leishmaniasis;;Small cell lung cancer;;Kaposi sarcoma-associated herp…
ENSMUSG00000049287	Iba57	IBA57 homolog, iron-sulfur cluster assembly [Source:MGI Symbol;Acc:MGI:3041174]	0.375186	-1.41432	4.18e-07	6.66e-06	yes	down	5.47	5.28	6.24	7.41	4.55	12.09	5.66333	8.01667	K22073	IBA57	------	------
ENSMUSG00000020653	Klf11	Kruppel-like factor 11 [Source:MGI Symbol;Acc:MGI:2653368]	0.354755	-1.4951	4.23e-07	6.73e-06	yes	down	4.99	2.19	3.2	5.26	4.01	6.02	3.46	5.09667	K09209	KLF10_11, TIEG	------	------
ENSMUSG00000027524	Edn3	endothelin 3 [Source:MGI Symbol;Acc:MGI:95285]	0.183469	-2.44639	4.25e-07	6.77e-06	yes	down	0.21	1.34	0.92	2.12	2.12	3.18	0.823333	2.47333	K05227	EDN3	mmu04270;; mmu04024;; mmu04080;; mmu04924	Vascular smooth muscle contraction;;cAMP signaling pathway;;Neuroactive ligand-receptor interaction;;Renin secretion
ENSMUSG00000054428	Atpif1	ATPase inhibitory factor 1 [Source:MGI Symbol;Acc:MGI:1196457]	0.374364	-1.41749	4.31e-07	6.85e-06	yes	down	302.71	336.56	397.75	528.8	262.34	636.44	345.673	475.86	K22255	ATPIF1	------	------
ENSMUSG00000002055	Spag5	sperm associated antigen 5 [Source:MGI Symbol;Acc:MGI:1927470]	0.401401	-1.31688	4.39e-07	6.97e-06	yes	down	11.32	17.16	16.94	20.08	13.64	27.94	15.14	20.5533	K21764	SPAG5	------	------
ENSMUSG00000030069	Prok2	prokineticin 2 [Source:MGI Symbol;Acc:MGI:1354178]	24.6819	4.62538	4.41e-07	7.01e-06	yes	up	0.98	4.56	4	0.03	0	0.16	3.18	0.0633333	K24191	PROK	------	------
ENSMUSG00000020847	Rph3al	rabphilin 3A-like (without C2 domains) [Source:MGI Symbol;Acc:MGI:1923492]	0.314883	-1.66711	4.44e-07	7.04e-06	yes	down	1.24	1.7	1.47	2.63	3.12	2.74	1.47	2.83	K19939	RPH3AL	------	------
ENSMUSG00000120475	-	novel transcript	0.0425801	-4.55368	4.45e-07	7.05e-06	yes	down	0.5	0	0.47	4.29	1.61	6.07	0.323333	3.99	------	------	------	------
ENSMUSG00000030022	Adamts9	a disintegrin-like and metallopeptidase (reprolysin type) with thrombospondin type 1 motif, 9 [Source:MGI Symbol;Acc:MGI:1916320]	3.16225	1.66095	4.46e-07	7.06e-06	yes	up	18.62	7.76	7.87	1.77	2.23	2.06	11.4167	2.02	K08624	ADAMTS9	------	------
ENSMUSG00000030672	Mylpf	myosin light chain, phosphorylatable, fast skeletal muscle [Source:MGI Symbol;Acc:MGI:97273]	0.224888	-2.15272	4.47e-07	7.07e-06	yes	down	3.43	5.73	7.57	10.17	6.74	14.32	5.57667	10.41	K12758	MYLPF	mmu04670;; mmu04510;; mmu05132;; mmu04810	Leukocyte transendothelial migration;;Focal adhesion;;Salmonella infection;;Regulation of actin cytoskeleton
ENSMUSG00000069844	Sco1	SCO1 cytochrome c oxidase assembly protein [Source:MGI Symbol;Acc:MGI:106362]	2.24683	1.16789	4.52e-07	7.14e-06	yes	up	13.99	15.5	10.12	2.48	3.05	3.9	13.2033	3.14333	K07152	SCO1	------	------
ENSMUSG00000031402	Mpp1	membrane protein, palmitoylated [Source:MGI Symbol;Acc:MGI:105941]	0.470716	-1.08707	4.6e-07	7.26e-06	yes	down	49.91	66.93	57.41	59.37	44.04	94.46	58.0833	65.9567	K21880	MPP1	------	------
ENSMUSG00000058145	Adamts17	a disintegrin-like and metallopeptidase (reprolysin type) with thrombospondin type 1 motif, 17 [Source:MGI Symbol;Acc:MGI:3588195]	0.264648	-1.91785	4.65e-07	7.33e-06	yes	down	0.5	0.24	0.17	0.4	0.54	0.46	0.303333	0.466667	K08631	ADAMTS17	------	------
ENSMUSG00000002266	Zim1	zinc finger, imprinted 1 [Source:MGI Symbol;Acc:MGI:1341879]	0.131216	-2.92998	4.89e-07	7.7e-06	yes	down	0.08	0.03	0.08	0.34	0.29	0.22	0.0633333	0.283333	K09228	KRAB	mmu05168	Herpes simplex virus 1 infection
ENSMUSG00000030203	Dusp16	dual specificity phosphatase 16 [Source:MGI Symbol;Acc:MGI:1917936]	2.80644	1.48874	4.91e-07	7.73e-06	yes	up	22.8	12.25	10.72	2.75	3.07	2.44	15.2567	2.75333	K04459	DUSP, MKP	mmu04010	MAPK signaling pathway
ENSMUSG00000066554	Gm10167	predicted pseudogene 10167 [Source:MGI Symbol;Acc:MGI:3704263]	0.00736748	-7.08461	5.04e-07	7.91e-06	yes	down	0	0	0	0.5	0.58	0.66	0	0.58	------	------	------	------
ENSMUSG00000025813	Homer2	homer scaffolding protein 2 [Source:MGI Symbol;Acc:MGI:1347354]	0.102867	-3.28114	5.18e-07	8.11e-06	yes	down	0.27	0.48	0.29	1.97	1.79	0.55	0.346667	1.43667	K15010	HOMER	mmu04724;; mmu04068	Glutamatergic synapse;;FoxO signaling pathway
ENSMUSG00000035109	Shc4	SHC (Src homology 2 domain containing) family, member 4 [Source:MGI Symbol;Acc:MGI:2655364]	0.215716	-2.21279	5.2e-07	8.13e-06	yes	down	0.24	0.31	0.42	0.56	0.67	1	0.323333	0.743333	K17449	SHC4	mmu05226;; mmu05224;; mmu04510;; mmu05206;; mmu04926;; mmu04062;; mmu04012;; mmu05034;; mmu04722;; mmu05214;; mmu05220;; mmu04935;; mmu04917;; mmu04915;; mmu04014;; mmu04910;; mmu04650;; mmu04072;; mmu05100;; mmu05225;; mmu01521;; mmu01522	Gastric cancer;;Breast cancer;;Focal adhesion;;MicroRNAs in cancer;;Relaxin signaling pathway;;Chemokine signaling pathway;;ErbB signaling pathway;;Alcoholism;;Neurotrophin signaling pathway;;Glioma;;Chronic myeloid leukemia;;Growth hormone synthesis, secretion and action;;Prolactin signaling pathway;;Estrogen signaling pathway;;Ras signaling pathway;;Insulin signaling pathway;;Natural killer cel…
ENSMUSG00000034245	Hdac11	histone deacetylase 11 [Source:MGI Symbol;Acc:MGI:2385252]	0.325367	-1.61986	5.22e-07	8.16e-06	yes	down	1.78	2.71	1.8	4.25	4.31	2.32	2.09667	3.62667	K11418	HDAC11	mmu05203;; mmu05034	Viral carcinogenesis;;Alcoholism
ENSMUSG00000073676	Hspe1	heat shock protein 1 (chaperonin 10) [Source:MGI Symbol;Acc:MGI:104680]	2.00895	1.00644	5.23e-07	8.16e-06	yes	up	325.44	468.78	406.62	91.68	80.48	138.93	400.28	103.697	K04078	groES, HSPE1	------	------
ENSMUSG00000066705	Fxyd6	FXYD domain-containing ion transport regulator 6 [Source:MGI Symbol;Acc:MGI:1890226]	0.26979	-1.89009	5.28e-07	8.23e-06	yes	down	1.26	1.27	1.03	1.72	3.08	2.04	1.18667	2.28	K13363	FXYD6	------	------
ENSMUSG00000040466	Blvrb	biliverdin reductase B (flavin reductase (NADPH)) [Source:MGI Symbol;Acc:MGI:2385271]	0.352438	-1.50456	5.39e-07	8.39e-06	yes	down	128.78	227.05	233.97	295.94	165.46	421.53	196.6	294.31	K05901	BLVRB	mmu00740;; mmu00860	Riboflavin metabolism;;Porphyrin and chlorophyll metabolism
ENSMUSG00000030055	Rab43	RAB43, member RAS oncogene family [Source:MGI Symbol;Acc:MGI:1917084]	0.499721	-1.00081	5.42e-07	8.43e-06	yes	down	58.37	50.64	41.09	51.13	38.47	66.67	50.0333	52.09	K07930	RAB43	------	------
ENSMUSG00000048612	Myof	myoferlin [Source:MGI Symbol;Acc:MGI:1919192]	2.01904	1.01367	5.44e-07	8.46e-06	yes	up	8.02	14.68	10.99	2.75	3.41	2.98	11.23	3.04667	K22125	MYOF	------	------
ENSMUSG00000039787	Cercam	cerebral endothelial cell adhesion molecule [Source:MGI Symbol;Acc:MGI:2139134]	0.355872	-1.49057	5.65e-07	8.77e-06	yes	down	3.28	5.31	5.58	8.33	5.24	10.09	4.72333	7.88667	------	------	------	------
ENSMUSG00000017715	Pgs1	phosphatidylglycerophosphate synthase 1 [Source:MGI Symbol;Acc:MGI:1921701]	2.02323	1.01666	5.69e-07	8.82e-06	yes	up	48.22	40.43	35.66	7.95	12.84	11.99	41.4367	10.9267	K00995	pgsA, PGS1	mmu00564	Glycerophospholipid metabolism
ENSMUSG00000042385	Gzmk	granzyme K [Source:MGI Symbol;Acc:MGI:1298232]	4.41255	2.14161	5.72e-07	8.87e-06	yes	up	5.47	12.77	9.08	0.83	1.06	1.35	9.10667	1.08	K08663	GZMK	------	------
ENSMUSG00000044533	Rps2	ribosomal protein S2 [Source:MGI Symbol;Acc:MGI:105110]	2.0234	1.01678	5.75e-07	8.91e-06	yes	up	85.75	61.82	53.23	15.45	15.12	16.68	66.9333	15.75	K02981	RP-S2e, RPS2	mmu03010	Ribosome
ENSMUSG00000074896	Ifit3	interferon-induced protein with tetratricopeptide repeats 3 [Source:MGI Symbol;Acc:MGI:1101055]	2.52372	1.33555	5.88e-07	9.08e-06	yes	up	108.97	111.32	108.13	12.41	20.6	37.17	109.473	23.3933	K24849	IFIT3	------	------
ENSMUSG00000034871	Fam151a	family with sequence simliarity 151, member A [Source:MGI Symbol;Acc:MGI:2657115]	0.0792889	-3.65674	5.88e-07	9.08e-06	yes	down	0.04	0.08	0.21	0.64	0.61	1.13	0.11	0.793333	------	------	------	------
ENSMUSG00000031555	Adam9	a disintegrin and metallopeptidase domain 9 (meltrin gamma) [Source:MGI Symbol;Acc:MGI:105376]	2.09855	1.06939	5.92e-07	9.13e-06	yes	up	43.56	29.19	28.67	6.58	9.42	9.43	33.8067	8.47667	K06834	ADAM9	------	------
ENSMUSG00000030711	Sult1a1	sulfotransferase family 1A, phenol-preferring, member 1 [Source:MGI Symbol;Acc:MGI:102896]	0.308499	-1.69666	5.98e-07	9.21e-06	yes	down	15.51	7.49	11.26	14.32	27.22	16.18	11.42	19.24	K01014	SULT1A	mmu05204	Chemical carcinogenesis
ENSMUSG00000039168	Dap	death-associated protein [Source:MGI Symbol;Acc:MGI:1918190]	0.45818	-1.12601	5.98e-07	9.21e-06	yes	down	37.23	43.35	43.54	51.34	49.6	37.06	41.3733	46	------	------	------	------
ENSMUSG00000033952	Aspm	abnormal spindle microtubule assembly [Source:MGI Symbol;Acc:MGI:1334448]	0.380268	-1.39491	6e-07	9.23e-06	yes	down	3.76	5.32	5.73	6.17	4.06	10.4	4.93667	6.87667	K16743	ASPM, ASP	------	------
ENSMUSG00000120651	-	novel transcript	0.121832	-3.03703	6.06e-07	9.31e-06	yes	down	0.56	0.6	0.44	3.65	1.28	3.28	0.533333	2.73667	------	------	------	------
ENSMUSG00000020415	Pttg1	pituitary tumor-transforming gene 1 [Source:MGI Symbol;Acc:MGI:1353578]	0.442504	-1.17624	6.1e-07	9.37e-06	yes	down	55.6	74.54	66.99	81	55.52	102.45	65.71	79.6567	K06635	PTTG	mmu04114;; mmu05166;; mmu04110	Oocyte meiosis;;Human T-cell leukemia virus 1 infection;;Cell cycle
ENSMUSG00000024736	Tmem132a	transmembrane protein 132A [Source:MGI Symbol;Acc:MGI:2147810]	2.04647	1.03314	6.24e-07	9.58e-06	yes	up	15.04	16.83	13.3	2.97	3.76	3.14	15.0567	3.29	K17599	TMEM132	------	------
ENSMUSG00000084128	Esrp2	epithelial splicing regulatory protein 2 [Source:MGI Symbol;Acc:MGI:1924661]	0.0199558	-5.64705	6.29e-07	9.65e-06	yes	down	0.02	0.05	0	0.88	0.9	0.08	0.0233333	0.62	K14947	ESRP1_2	------	------
ENSMUSG00000073433	Arhgdig	Rho GDP dissociation inhibitor (GDI) gamma [Source:MGI Symbol;Acc:MGI:108430]	0.0151853	-6.04118	6.44e-07	9.86e-06	yes	down	0.29	0.3	0.35	9.29	15.81	0.66	0.313333	8.58667	K12462	ARHGDI, RHOGDI	mmu04962;; mmu04722	Vasopressin-regulated water reabsorption;;Neurotrophin signaling pathway
ENSMUSG00000002910	Arrdc2	arrestin domain containing 2 [Source:MGI Symbol;Acc:MGI:1918057]	0.423142	-1.24078	6.5e-07	9.95e-06	yes	down	10.46	10.62	9.28	15.16	12.39	13.64	10.12	13.73	------	------	------	------
ENSMUSG00000055652	Klhl25	kelch-like 25 [Source:MGI Symbol;Acc:MGI:2668031]	0.450429	-1.15063	6.64e-07	1.02e-05	yes	down	11.67	13.17	11.24	14.63	9.51	19.48	12.0267	14.54	K10462	KLHL25_37, ENC1, ENC2	------	------
ENSMUSG00000026198	Abcb6	ATP-binding cassette, sub-family B (MDR/TAP), member 6 [Source:MGI Symbol;Acc:MGI:1921354]	0.401111	-1.31793	6.73e-07	1.03e-05	yes	down	10.31	12.2	15.07	16.25	8.95	19.53	12.5267	14.91	K05661	ABCB6	mmu02010	ABC transporters
ENSMUSG00000037447	Arid5a	AT rich interactive domain 5A (MRF1-like) [Source:MGI Symbol;Acc:MGI:2443039]	2.34331	1.22855	6.9e-07	1.05e-05	yes	up	80.36	47.44	29.67	8.21	9.21	10.33	52.49	9.25	K25857	ARID5	------	------
ENSMUSG00000031714	Gab1	growth factor receptor bound protein 2-associated protein 1 [Source:MGI Symbol;Acc:MGI:108088]	0.484854	-1.04438	6.96e-07	1.06e-05	yes	down	3.82	3.15	3.13	3.31	2.9	4.8	3.36667	3.67	K09593	GAB1	mmu04012;; mmu04014;; mmu04722;; mmu05226;; mmu05211;; mmu05225;; mmu05205;; mmu04072;; mmu05100;; mmu01521	ErbB signaling pathway;;Ras signaling pathway;;Neurotrophin signaling pathway;;Gastric cancer;;Renal cell carcinoma;;Hepatocellular carcinoma;;Proteoglycans in cancer;;Phospholipase D signaling pathway;;Bacterial invasion of epithelial cells;;EGFR tyrosine kinase inhibitor resistance
ENSMUSG00000113701	B230303A05Rik	RIKEN cDNA B230303A05 gene [Source:MGI Symbol;Acc:MGI:3646895]	13.3324	3.73686	7.13e-07	1.08e-05	yes	up	1.86	4.33	2.85	0.38	0	0.08	3.01333	0.153333	------	------	------	------
ENSMUSG00000045160	Bola3	bolA-like 3 (E. coli) [Source:MGI Symbol;Acc:MGI:1925903]	0.438463	-1.18947	7.38e-07	1.12e-05	yes	down	25.32	30.5	26.71	39.89	24.43	58.57	27.51	40.9633	K22075	BOLA3	------	------
ENSMUSG00000034427	Myo15b	myosin XVB [Source:MGI Symbol;Acc:MGI:2685534]	0.0370596	-4.75401	7.63e-07	1.15e-05	yes	down	0.19	0.36	0.38	3.12	4.46	0.69	0.31	2.75667	------	------	------	------
ENSMUSG00000025574	Tk1	thymidine kinase 1 [Source:MGI Symbol;Acc:MGI:98763]	0.416145	-1.26484	7.64e-07	1.15e-05	yes	down	44.88	59.87	64.38	71.97	44.83	95.9	56.3767	70.9	K00857	tdk, TK	mmu00983;; mmu00240	Drug metabolism - other enzymes;;Pyrimidine metabolism
ENSMUSG00000112963	Gm6093	predicted gene 6093 [Source:MGI Symbol;Acc:MGI:3648840]	41.9172	5.38947	7.78e-07	1.17e-05	yes	up	2.93	1.74	0.54	0	0.02	0.04	1.73667	0.02	------	------	------	------
ENSMUSG00000031549	Ido2	indoleamine 2,3-dioxygenase 2 [Source:MGI Symbol;Acc:MGI:2142489]	31.4157	4.97341	7.78e-07	1.17e-05	yes	up	0.99	1.65	1.02	0.14	0	0.03	1.22	0.0566667	K00463	IDO, INDO	mmu00380;; mmu05143	Tryptophan metabolism;;African trypanosomiasis
ENSMUSG00000070044	Fam149a	family with sequence similarity 149, member A [Source:MGI Symbol;Acc:MGI:2387177]	0.266631	-1.90708	7.79e-07	1.17e-05	yes	down	1.53	2.36	1.47	3.87	4.39	1.97	1.78667	3.41	K24653	FAM149	------	------
ENSMUSG00000055200	Sertad3	SERTA domain containing 3 [Source:MGI Symbol;Acc:MGI:2180697]	0.452863	-1.14285	7.82e-07	1.17e-05	yes	down	13.39	14.69	12.4	16.23	10.88	19.31	13.4933	15.4733	------	------	------	------
ENSMUSG00000097589	Dleu2	deleted in lymphocytic leukemia, 2 [Source:MGI Symbol;Acc:MGI:1934030]	0.485327	-1.04297	7.84e-07	1.18e-05	yes	down	7.87	20.56	16.06	14.51	12.73	20.53	14.83	15.9233	------	------	------	------
ENSMUSG00000017652	Cd40	CD40 antigen [Source:MGI Symbol;Acc:MGI:88336]	2.07486	1.05302	8.25e-07	1.24e-05	yes	up	101.33	108.35	65.44	16.02	24.5	25.81	91.7067	22.11	K03160	TNFRSF5, CD40	mmu04672;; mmu05166;; mmu05330;; mmu04620;; mmu05145;; mmu05144;; mmu05169;; mmu05310;; mmu04514(Cell adhesion molecules ;; mmu05202;; mmu04060;; mmu04064;; mmu05320;; mmu05322;; mmu05340;; mmu05416	Intestinal immune network for IgA production;;Human T-cell leukemia virus 1 infection;;Allograft rejection;;Toll-like receptor signaling pathway;;Toxoplasmosis;;Malaria;;Epstein-Barr virus infection;;Asthma;;CAMs);;Transcriptional misregulation in cancer;;Cytokine-cytokine receptor interaction;;NF-kappa B signaling pathway;;Autoimmune thyroid disease;;Systemic lupus erythematosus;;Primary immunod…
ENSMUSG00000002346	Slc25a42	solute carrier family 25, member 42 [Source:MGI Symbol;Acc:MGI:1920345]	0.480728	-1.05671	8.27e-07	1.24e-05	yes	down	4.35	6.31	6.56	5.57	6.04	6.76	5.74	6.12333	K15085	SLC25A42	------	------
ENSMUSG00000034528	Hsd17b13	hydroxysteroid (17-beta) dehydrogenase 13 [Source:MGI Symbol;Acc:MGI:2140804]	0.00465899	-7.74577	8.53e-07	1.28e-05	yes	down	0.16	0.07	0.05	12.39	14.76	0.22	0.0933333	9.12333	K25787	HSD17B13	------	------
ENSMUSG00000078974	Sec61g	SEC61, gamma subunit [Source:MGI Symbol;Acc:MGI:1202066]	0.478707	-1.06278	8.93e-07	1.34e-05	yes	down	30.16	23.25	23.83	21.06	26.9	35.39	25.7467	27.7833	K07342	SEC61G, SSS1, secE	mmu04141;; mmu03060;; mmu04145	Protein processing in endoplasmic reticulum;;Protein export;;Phagosome
ENSMUSG00000101751	Gm2427	predicted gene 2427 [Source:MGI Symbol;Acc:MGI:3780593]	2.99028	1.58028	8.97e-07	1.34e-05	yes	up	16.77	19.51	16.5	1.68	3.92	3.64	17.5933	3.08	------	------	------	------
ENSMUSG00000118434	Gm13301	predicted gene 13301 [Source:MGI Symbol;Acc:MGI:3707230]	129.783	7.01996	9.03e-07	1.35e-05	yes	up	5.6	1.54	2.7	0	0	0	3.28	0	------	------	------	------
ENSMUSG00000020902	Ntn1	netrin 1 [Source:MGI Symbol;Acc:MGI:105088]	0.260646	-1.93984	9.11e-07	1.36e-05	yes	down	1.05	1	0.59	2.09	1.99	1.06	0.88	1.71333	K06843	NTN1	mmu04360	Axon guidance
ENSMUSG00000032698	Lmo2	LIM domain only 2 [Source:MGI Symbol;Acc:MGI:102811]	0.383988	-1.38087	9.2e-07	1.37e-05	yes	down	61.44	119.09	106.21	128.67	87.38	187.81	95.58	134.62	K15612	LMO2	mmu05202	Transcriptional misregulation in cancer
ENSMUSG00000031266	Gla	galactosidase, alpha [Source:MGI Symbol;Acc:MGI:1347344]	2.26004	1.17635	9.32e-07	1.39e-05	yes	up	8.48	7.38	8.71	1.43	1.24	2.12	8.19	1.59667	K01189	GLA	mmu00052;; mmu04142;; mmu00600;; mmu00603;; mmu00561	Galactose metabolism;;Lysosome;;Sphingolipid metabolism;;Glycosphingolipid biosynthesis - globo and isoglobo series;;Glycerolipid metabolism
ENSMUSG00000039798	2600006K01Rik	RIKEN cDNA 2600006K01 gene [Source:MGI Symbol;Acc:MGI:1917569]	0.190659	-2.39093	9.34e-07	1.39e-05	yes	down	0.78	0.44	0.78	2.12	1.47	1.79	0.666667	1.79333	------	------	------	------
ENSMUSG00000034641	Cd300ld	CD300 molecule like family member d [Source:MGI Symbol;Acc:MGI:2442358]	0.287311	-1.79932	9.35e-07	1.39e-05	yes	down	1.53	1.07	1.09	1.24	2.21	3.48	1.23	2.31	K20395	CD300B_D_F	------	------
ENSMUSG00000106714	Gm42546	predicted gene 42546 [Source:MGI Symbol;Acc:MGI:5662683]	2.80276	1.48685	9.47e-07	1.41e-05	yes	up	7.54	6.77	4.79	1.04	0.81	1.72	6.36667	1.19	------	------	------	------
ENSMUSG00000040552	C3ar1	complement component 3a receptor 1 [Source:MGI Symbol;Acc:MGI:1097680]	4.17709	2.0625	9.53e-07	1.41e-05	yes	up	1.1	1.05	1.21	0.16	0.13	0.13	1.12	0.14	K04009	C3AR1	mmu04610;; mmu05150;; mmu04080	Complement and coagulation cascades;;Staphylococcus aureus infection;;Neuroactive ligand-receptor interaction
ENSMUSG00000032715	Trib3	tribbles pseudokinase 3 [Source:MGI Symbol;Acc:MGI:1345675]	5.86606	2.55239	9.57e-07	1.42e-05	yes	up	25.85	8.24	5.69	1.09	0.5	1.84	13.26	1.14333	K19518	TRIB3	mmu04931	Insulin resistance
ENSMUSG00000036885	Arhgef26	Rho guanine nucleotide exchange factor (GEF) 26 [Source:MGI Symbol;Acc:MGI:1918053]	0.207021	-2.27215	9.65e-07	1.43e-05	yes	down	1.06	0.44	0.3	1.18	1.29	0.6	0.6	1.02333	K13744	ARHGEF26, SGEF	mmu05100;; mmu05132	Bacterial invasion of epithelial cells;;Salmonella infection
ENSMUSG00000028633	Ctps	cytidine 5'-triphosphate synthase [Source:MGI Symbol;Acc:MGI:1858304]	2.07164	1.05077	9.91e-07	1.46e-05	yes	up	54.75	41.82	36.66	10.86	8.79	15.79	44.41	11.8133	K01937	pyrG, CTPS	mmu00240	Pyrimidine metabolism
ENSMUSG00000025175	Fn3k	fructosamine 3 kinase [Source:MGI Symbol;Acc:MGI:1926834]	0.0267119	-5.22637	1e-06	1.48e-05	yes	down	0.14	1.22	1.57	27.67	11.28	37.28	0.976667	25.41	K15522	FN3K	------	------
ENSMUSG00000031740	Mmp2	matrix metallopeptidase 2 [Source:MGI Symbol;Acc:MGI:97009]	0.485687	-1.0419	1.04e-06	1.52e-05	yes	down	14.78	15.98	10.69	10.54	17.55	18.24	13.8167	15.4433	K01398	MMP2	mmu05219;; mmu04670;; mmu05200;; mmu04915;; mmu05205;; mmu05418;; mmu01522;; mmu04926;; mmu04933;; mmu04912	Bladder cancer;;Leukocyte transendothelial migration;;Pathways in cancer;;Estrogen signaling pathway;;Proteoglycans in cancer;;Fluid shear stress and atherosclerosis;;Endocrine resistance;;Relaxin signaling pathway;;AGE-RAGE signaling pathway in diabetic complications;;GnRH signaling pathway
ENSMUSG00000047040	Prr15l	proline rich 15-like [Source:MGI Symbol;Acc:MGI:2387599]	0.0537205	-4.21838	1.06e-06	1.56e-05	yes	down	0.14	0.15	0.29	2.42	4.56	0.13	0.193333	2.37	------	------	------	------
ENSMUSG00000045094	Arhgef37	Rho guanine nucleotide exchange factor (GEF) 37 [Source:MGI Symbol;Acc:MGI:3045339]	0.192901	-2.37407	1.07e-06	1.56e-05	yes	down	0.51	0.14	0.2	0.7	0.46	0.78	0.283333	0.646667	K20710	ARHGEF37	------	------
ENSMUSG00000082292	Gm12250	predicted gene 12250 [Source:MGI Symbol;Acc:MGI:3649299]	2.48692	1.31436	1.08e-06	1.58e-05	yes	up	44.75	60.77	40.87	6.22	9.17	15.93	48.7967	10.44	------	------	------	------
ENSMUSG00000024334	H2-Oa	histocompatibility 2, O region alpha locus [Source:MGI Symbol;Acc:MGI:95924]	0.461118	-1.11679	1.11e-06	1.62e-05	yes	down	16.93	20.7	24.91	21.89	26.77	22.08	20.8467	23.58	K06752	MHC2	mmu05323;; mmu05322;; mmu05321(Inflammatory bowel disease ;; mmu05320;; mmu04514(Cell adhesion molecules ;; mmu04940;; mmu05150;; mmu05152;; mmu04640;; mmu04145;; mmu05330;; mmu05332;; mmu05310;; mmu04672;; mmu05164;; mmu05166;; mmu04658;; mmu04659;; mmu05145;; mmu05169;; mmu05168;; mmu05140;; mmu04612;; mmu05416	Rheumatoid arthritis;;Systemic lupus erythematosus;;IBD);;Autoimmune thyroid disease;;CAMs);;Type I diabetes mellitus;;Staphylococcus aureus infection;;Tuberculosis;;Hematopoietic cell lineage;;Phagosome;;Allograft rejection;;Graft-versus-host disease;;Asthma;;Intestinal immune network for IgA production;;Influenza A;;Human T-cell leukemia virus 1 infection;;Th1 and Th2 cell differentiation;;Th17…
ENSMUSG00000032942	Ucp3	uncoupling protein 3 (mitochondrial, proton carrier) [Source:MGI Symbol;Acc:MGI:1099787]	0.157834	-2.66352	1.12e-06	1.63e-05	yes	down	0.37	0.21	0.23	0.87	0.82	0.78	0.27	0.823333	------	------	------	------
ENSMUSG00000037991	Rmi2	RecQ mediated genome instability 2 [Source:MGI Symbol;Acc:MGI:2685383]	2.97293	1.57188	1.14e-06	1.66e-05	yes	up	5.91	9.71	7.66	1.47	0.71	1.9	7.76	1.36	K15365	RMI2	mmu03460	Fanconi anemia pathway
ENSMUSG00000036894	Rap2b	RAP2B, member of RAS oncogene family [Source:MGI Symbol;Acc:MGI:1921262]	2.29601	1.19913	1.14e-06	1.66e-05	yes	up	7.18	12.12	8.72	1.6	1.75	3.13	9.34	2.16	K07838	RAP2B	------	------
ENSMUSG00000033855	Ston1	stonin 1 [Source:MGI Symbol;Acc:MGI:1924307]	0.407587	-1.29482	1.16e-06	1.68e-05	yes	down	12.06	8.63	19.89	13.39	17.74	15.57	13.5267	15.5667	K20067	STON1_2	------	------
ENSMUSG00000029675	Eln	elastin [Source:MGI Symbol;Acc:MGI:95317]	0.410224	-1.28552	1.19e-06	1.72e-05	yes	down	14.56	34.79	29.47	29.92	34.62	34.22	26.2733	32.92	K14211	ELN	mmu04974	Protein digestion and absorption
ENSMUSG00000019773	Fbxo5	F-box protein 5 [Source:MGI Symbol;Acc:MGI:1914391]	0.379745	-1.3969	1.19e-06	1.73e-05	yes	down	15.38	19.96	22.45	26.52	14.95	41.52	19.2633	27.6633	K10292	FBXO5, EMI1	mmu04114	Oocyte meiosis
ENSMUSG00000038580	Sct	secretin [Source:MGI Symbol;Acc:MGI:99466]	6.29824	2.65495	1.2e-06	1.74e-05	yes	up	13.61	22.13	16.76	0.52	1.9	2.06	17.5	1.49333	K05263	SCT	mmu04972;; mmu04080;; mmu04976	Pancreatic secretion;;Neuroactive ligand-receptor interaction;;Bile secretion
ENSMUSG00000032193	Ldlr	low density lipoprotein receptor [Source:MGI Symbol;Acc:MGI:96765]	2.4767	1.30842	1.2e-06	1.74e-05	yes	up	6.64	11.88	9.31	1.22	2.21	2.41	9.27667	1.94667	K12473	LDLR	mmu04913;; mmu05160;; mmu04976;; mmu04979;; mmu05145;; mmu04144;; mmu04934;; mmu04927;; mmu04925	Ovarian steroidogenesis;;Hepatitis C;;Bile secretion;;Cholesterol metabolism;;Toxoplasmosis;;Endocytosis;;Cushing syndrome;;Cortisol synthesis and secretion;;Aldosterone synthesis and secretion
ENSMUSG00000039865	Slc44a3	solute carrier family 44, member 3 [Source:MGI Symbol;Acc:MGI:2384860]	0.0123371	-6.34085	1.23e-06	1.78e-05	yes	down	0	0.02	0.02	1.24	0.8	0.13	0.0133333	0.723333	K15282	SLC44A3	mmu05231	Choline metabolism in cancer
ENSMUSG00000056174	Col8a2	collagen, type VIII, alpha 2 [Source:MGI Symbol;Acc:MGI:88464]	0.264843	-1.91679	1.23e-06	1.78e-05	yes	down	0.45	1.58	0.86	1.38	2.18	2.1	0.963333	1.88667	K23455	COL8A	mmu04974	Protein digestion and absorption
ENSMUSG00000049044	Rapgef4	Rap guanine nucleotide exchange factor (GEF) 4 [Source:MGI Symbol;Acc:MGI:1917723]	0.440344	-1.1833	1.24e-06	1.79e-05	yes	down	4.49	7.14	6.19	6.76	7.18	5.16	5.94	6.36667	K04351	RAPGEF4, EPAC2	mmu04670;; mmu04911;; mmu04015;; mmu04024;; mmu04261;; mmu04072	Leukocyte transendothelial migration;;Insulin secretion;;Rap1 signaling pathway;;cAMP signaling pathway;;Adrenergic signaling in cardiomyocytes;;Phospholipase D signaling pathway
ENSMUSG00000034459	Ifit1	interferon-induced protein with tetratricopeptide repeats 1 [Source:MGI Symbol;Acc:MGI:99450]	2.37254	1.24643	1.27e-06	1.82e-05	yes	up	34.41	39.05	32.54	4.54	7.01	12.46	35.3333	8.00333	K14217	IFIT1	mmu05160	Hepatitis C
ENSMUSG00000045087	S1pr5	sphingosine-1-phosphate receptor 5 [Source:MGI Symbol;Acc:MGI:2150641]	0.162665	-2.62002	1.27e-06	1.82e-05	yes	down	0.1	0.56	0.37	0.82	1.11	1.38	0.343333	1.10333	K04295	S1PR5, EDG8	mmu04071;; mmu04080	Sphingolipid signaling pathway;;Neuroactive ligand-receptor interaction
ENSMUSG00000036825	Ssx2ip	synovial sarcoma, X 2 interacting protein [Source:MGI Symbol;Acc:MGI:2139150]	0.3991	-1.32518	1.29e-06	1.84e-05	yes	down	7.33	10.94	11.04	13.12	7.71	17.59	9.77	12.8067	K06085	SSX2IP, ADIP	mmu04520	Adherens junction
ENSMUSG00000029101	Rgs12	regulator of G-protein signaling 12 [Source:MGI Symbol;Acc:MGI:1918979]	0.426555	-1.2292	1.32e-06	1.89e-05	yes	down	9.3	9.54	10.48	17.26	8.69	27.69	9.77333	17.88	K16449	RGS	------	------
ENSMUSG00000030116	Mfap5	microfibrillar associated protein 5 [Source:MGI Symbol;Acc:MGI:1354387]	0.26641	-1.90828	1.36e-06	1.94e-05	yes	down	1.16	3.92	2.01	3.92	5.02	2.46	2.36333	3.8	------	------	------	------
ENSMUSG00000047844	Bex4	brain expressed X-linked 4 [Source:MGI Symbol;Acc:MGI:3606746]	0.255132	-1.97069	1.39e-06	1.98e-05	yes	down	3.75	10.87	11.03	16.71	10.51	25.39	8.55	17.5367	------	------	------	------
ENSMUSG00000027327	1700037H04Rik	RIKEN cDNA 1700037H04 gene [Source:MGI Symbol;Acc:MGI:1914576]	0.441023	-1.18107	1.4e-06	2e-05	yes	down	29.65	33.84	34.59	40.74	24.48	50.87	32.6933	38.6967	------	------	------	------
ENSMUSG00000026818	Cel	carboxyl ester lipase [Source:MGI Symbol;Acc:MGI:88374]	2.13e-06	-18.8403	1.42e-06	2.02e-05	yes	down	0	0.03	0	5679.11	5803.5	0	0.01	3827.54	K12298	CEL	mmu00100;; mmu04972;; mmu04975;; mmu00561	Steroid biosynthesis;;Pancreatic secretion;;Fat digestion and absorption;;Glycerolipid metabolism
ENSMUSG00000030000	Add2	adducin 2 (beta) [Source:MGI Symbol;Acc:MGI:87919]	0.14529	-2.78299	1.47e-06	2.08e-05	yes	down	7.23	13.92	19.63	47.05	22.11	72.12	13.5933	47.0933	K18622	ADD	------	------
ENSMUSG00000027804	Ppid	peptidylprolyl isomerase D (cyclophilin D) [Source:MGI Symbol;Acc:MGI:1914988]	2.36173	1.23984	1.48e-06	2.1e-05	yes	up	70.56	95.97	87.28	13.73	11.47	30.29	84.6033	18.4967	K05864	PPID, CYPD	mmu04217;; mmu04218;; mmu05010	Necroptosis;;Cellular senescence;;Alzheimer disease
ENSMUSG00000106334	Gm43549	predicted gene 43549 [Source:MGI Symbol;Acc:MGI:5663686]	160.213	7.32385	1.51e-06	2.14e-05	yes	up	0.36	2.28	0.23	0	0	0	0.956667	0	------	------	------	------
ENSMUSG00000014791	Elmo3	engulfment and cell motility 3 [Source:MGI Symbol;Acc:MGI:2679007]	0.340084	-1.55604	1.52e-06	2.16e-05	yes	down	1.49	2.33	3.1	2.69	2.46	2.68	2.30667	2.61	K19241	ELMO3	mmu05100	Bacterial invasion of epithelial cells
ENSMUSG00000084756	Gm13881	predicted gene 13881 [Source:MGI Symbol;Acc:MGI:3649536]	0.0281816	-5.1491	1.56e-06	2.21e-05	yes	down	0	0.03	0.01	0.2	0.2	0.47	0.0133333	0.29	------	------	------	------
ENSMUSG00000031149	Praf2	PRA1 domain family 2 [Source:MGI Symbol;Acc:MGI:1859607]	2.11719	1.08215	1.57e-06	2.22e-05	yes	up	15.14	22.36	18.21	3.99	4.25	5.43	18.57	4.55667	K20392	PRAF2	------	------
ENSMUSG00000045328	Cenpe	centromere protein E [Source:MGI Symbol;Acc:MGI:1098230]	0.436539	-1.19582	1.59e-06	2.24e-05	yes	down	9.34	10.63	13.83	10.89	9.45	16.83	11.2667	12.39	K11498	CENPE	------	------
ENSMUSG00000025885	Myo5b	myosin VB [Source:MGI Symbol;Acc:MGI:106598]	0.264643	-1.91788	1.67e-06	2.35e-05	yes	down	1.55	1.15	0.87	1.18	2.41	1.37	1.19	1.65333	K10357	MYO5	------	------
ENSMUSG00000018411	Mapt	microtubule-associated protein tau [Source:MGI Symbol;Acc:MGI:97180]	0.215439	-2.21465	1.67e-06	2.35e-05	yes	down	0.24	0.43	0.27	1.04	0.49	0.51	0.313333	0.68	K04380	MAPT, TAU	mmu04010;; mmu05010;; mmu05012	MAPK signaling pathway;;Alzheimer disease;;Parkinson disease
ENSMUSG00000056749	Nfil3	nuclear factor, interleukin 3, regulated [Source:MGI Symbol;Acc:MGI:109495]	4.09139	2.03259	1.71e-06	2.4e-05	yes	up	22.68	9.6	6.3	1.17	1.81	1.99	12.86	1.65667	K09059	NFIL3, E4BP4	mmu04710	Circadian rhythm
ENSMUSG00000024235	Map3k8	mitogen-activated protein kinase kinase kinase 8 [Source:MGI Symbol;Acc:MGI:1346878]	2.76292	1.4662	1.75e-06	2.45e-05	yes	up	31.54	17.18	12.46	2.78	5.03	4.49	20.3933	4.1	K04415	MAP3K8, COT	mmu04620;; mmu04010;; mmu04660;; mmu04668	Toll-like receptor signaling pathway;;MAPK signaling pathway;;T cell receptor signaling pathway;;TNF signaling pathway
ENSMUSG00000030107	Usp18	ubiquitin specific peptidase 18 [Source:MGI Symbol;Acc:MGI:1344364]	2.5325	1.34056	1.79e-06	2.5e-05	yes	up	61.96	80.51	67.36	10.37	10.64	24.1	69.9433	15.0367	K11846	USP18_41	------	------
ENSMUSG00000054383	Pnma1	paraneoplastic antigen MA1 [Source:MGI Symbol;Acc:MGI:2180564]	0.125667	-2.99232	1.79e-06	2.5e-05	yes	down	0.09	0.18	0.51	1.01	0.71	1.58	0.26	1.1	------	------	------	------
ENSMUSG00000038879	Nipal2	NIPA-like domain containing 2 [Source:MGI Symbol;Acc:MGI:1924488]	0.0340596	-4.8758	1.83e-06	2.55e-05	yes	down	0.05	0.14	0.14	1.01	0.68	0.03	0.11	0.573333	K22733	NIPA, SLC57A2S	------	------
ENSMUSG00000039699	Batf2	basic leucine zipper transcription factor, ATF-like 2 [Source:MGI Symbol;Acc:MGI:1921731]	3.04921	1.60843	1.89e-06	2.63e-05	yes	up	13.43	16.91	10.03	1.41	2.61	2.75	13.4567	2.25667	K09034	BATF	mmu05235	PD-L1 expression and PD-1 checkpoint pathway in cancer
ENSMUSG00000078816	Prkcg	protein kinase C, gamma [Source:MGI Symbol;Acc:MGI:97597]	0.154117	-2.69791	1.89e-06	2.63e-05	yes	down	0.18	0.41	0.2	0.86	1.12	0.74	0.263333	0.906667	K19663	PRKCG	mmu04750;; mmu04730;; mmu05200;; mmu04650;; mmu04510;; mmu05205;; mmu05206;; mmu04928;; mmu04929;; mmu04540;; mmu04921;; mmu04925;; mmu05170;; mmu04666;; mmu04020;; mmu04071;; mmu04014;; mmu04960;; mmu04961;; mmu04310;; mmu04916;; mmu04066;; mmu04370;; mmu05017;; mmu04270;; mmu05231;; mmu04725;; mmu04726;; mmu04727;; mmu04720;; mmu05032;; mmu05031;; mmu04723;; mmu05225;; mmu04728;; mmu04010;; mmu…	Inflammatory mediator regulation of TRP channels;;Long-term depression;;Pathways in cancer;;Natural killer cell mediated cytotoxicity;;Focal adhesion;;Proteoglycans in cancer;;MicroRNAs in cancer;;Parathyroid hormone synthesis, secretion and action;;GnRH secretion;;Gap junction;;Oxytocin signaling pathway;;Aldosterone synthesis and secretion;;Human immunodeficiency virus 1 infection;;Fc gamma R-m…
ENSMUSG00000026989	Dapl1	death associated protein-like 1 [Source:MGI Symbol;Acc:MGI:1923997]	0.0976693	-3.35595	1.89e-06	2.63e-05	yes	down	0.2	1.19	1.68	3.6	7.97	4.63	1.02333	5.4	------	------	------	------
ENSMUSG00000022659	Gcsam	germinal center associated, signaling and motility [Source:MGI Symbol;Acc:MGI:102969]	0.47688	-1.0683	1.95e-06	2.7e-05	yes	down	3.47	4.44	4.42	3.64	3.67	5.22	4.11	4.17667	------	------	------	------
ENSMUSG00000022479	Vdr	vitamin D (1,25-dihydroxyvitamin D3) receptor [Source:MGI Symbol;Acc:MGI:103076]	5.10344	2.35147	1.96e-06	2.72e-05	yes	up	8.42	2.25	2.29	0.31	0.47	0.52	4.32	0.433333	K08539	VDR, NR1I1	mmu04978;; mmu04928;; mmu04961;; mmu05152	Mineral absorption;;Parathyroid hormone synthesis, secretion and action;;Endocrine and other factor-regulated calcium reabsorption;;Tuberculosis
ENSMUSG00000054191	Klf1	Kruppel-like factor 1 (erythroid) [Source:MGI Symbol;Acc:MGI:1342771]	0.157823	-2.66362	2e-06	2.77e-05	yes	down	14.59	33.62	41.19	101.73	50.98	145.9	29.8	99.5367	------	------	------	------
ENSMUSG00000004933	Matk	megakaryocyte-associated tyrosine kinase [Source:MGI Symbol;Acc:MGI:99259]	0.38667	-1.37083	2.01e-06	2.79e-05	yes	down	2.32	3.68	3.77	4.07	6.08	4.12	3.25667	4.75667	K08888	MATK	mmu04722	Neurotrophin signaling pathway
ENSMUSG00000068876	Cgn	cingulin [Source:MGI Symbol;Acc:MGI:1927237]	0.18709	-2.4182	2.08e-06	2.88e-05	yes	down	0.11	0.25	0.17	0.61	0.41	0.4	0.176667	0.473333	K06102	CGN	mmu04530	Tight junction
ENSMUSG00000058153	Sez6l	seizure related 6 homolog like [Source:MGI Symbol;Acc:MGI:1935121]	0.0993309	-3.33161	2.14e-06	2.95e-05	yes	down	0.09	0.02	0.04	0.21	0.19	0.44	0.05	0.28	K24363	SEZ6	------	------
ENSMUSG00000027073	Prg2	proteoglycan 2, bone marrow [Source:MGI Symbol;Acc:MGI:103294]	0.446911	-1.16194	2.14e-06	2.95e-05	yes	down	195.53	286.63	235.76	217.26	197.96	432.62	239.307	282.613	K10786	PRG2, MBP	mmu05310	Asthma
ENSMUSG00000046961	Gpr156	G protein-coupled receptor 156 [Source:MGI Symbol;Acc:MGI:2653880]	0.0847017	-3.56147	2.16e-06	2.97e-05	yes	down	0.01	0.06	0.07	0.21	0.46	0.23	0.0466667	0.3	K04617	GPR156, GABABL	mmu04080	Neuroactive ligand-receptor interaction
ENSMUSG00000031957	Ctrb1	chymotrypsinogen B1 [Source:MGI Symbol;Acc:MGI:88559]	4.19e-06	-17.866	2.17e-06	2.98e-05	yes	down	0	0.56	0	30042.2	32328.2	0	0.186667	20790.2	K01310	CTRB	mmu04972;; mmu04974	Pancreatic secretion;;Protein digestion and absorption
ENSMUSG00000030701	Plekhb1	pleckstrin homology domain containing, family B (evectins) member 1 [Source:MGI Symbol;Acc:MGI:1351469]	0.0529252	-4.2399	2.19e-06	3e-05	yes	down	0.23	0.2	0.17	2.08	2.33	0.45	0.2	1.62	K23857	PLEKHB	------	------
ENSMUSG00000033080	Vsx1	visual system homeobox 1 [Source:MGI Symbol;Acc:MGI:1890816]	0.104056	-3.26457	2.19e-06	3e-05	yes	down	0.02	0.15	0.14	0.28	0.43	0.92	0.103333	0.543333	------	------	------	------
ENSMUSG00000120851	-	novel transcript	29.4933	4.88232	2.2e-06	3.01e-05	yes	up	7.08	8.33	6.23	0.35	0	0	7.21333	0.116667	------	------	------	------
ENSMUSG00000030087	Klf15	Kruppel-like factor 15 [Source:MGI Symbol;Acc:MGI:1929988]	0.204571	-2.28932	2.22e-06	3.03e-05	yes	down	4.58	1.56	2.01	7.22	9.02	3.18	2.71667	6.47333	K09210	KLF15	------	------
ENSMUSG00000049565	Aknad1	AKNA domain containing 1 [Source:MGI Symbol;Acc:MGI:3584453]	0.067863	-3.88123	2.25e-06	3.07e-05	yes	down	0	0.04	0.15	1.28	0.29	0.76	0.0633333	0.776667	------	------	------	------
ENSMUSG00000035064	Eef2k	eukaryotic elongation factor-2 kinase [Source:MGI Symbol;Acc:MGI:1195261]	0.40988	-1.28673	2.3e-06	3.14e-05	yes	down	8.74	17.17	18.46	32.42	17.34	46.73	14.79	32.1633	K08292	EEF2K	mmu04152;; mmu04921	AMPK signaling pathway;;Oxytocin signaling pathway
ENSMUSG00000038151	Prdm1	PR domain containing 1, with ZNF domain [Source:MGI Symbol;Acc:MGI:99655]	3.26942	1.70903	2.31e-06	3.15e-05	yes	up	12.57	4.75	4.88	1.23	1.33	1.46	7.4	1.34	K24501	PRDM1	------	------
ENSMUSG00000050447	Lypd6	LY6/PLAUR domain containing 6 [Source:MGI Symbol;Acc:MGI:2443848]	0.103026	-3.27892	2.37e-06	3.23e-05	yes	down	0.38	2.33	0.57	0.53	0.21	0.41	1.09333	0.383333	K25367	LYPD6	mmu04080	Neuroactive ligand-receptor interaction
ENSMUSG00000078588	Ccdc24	coiled-coil domain containing 24 [Source:MGI Symbol;Acc:MGI:2685874]	0.207074	-2.27178	2.37e-06	3.23e-05	yes	down	0.13	0.32	0.23	0.6	0.45	0.53	0.226667	0.526667	------	------	------	------
ENSMUSG00000091542	Gm17167	predicted gene 17167 [Source:MGI Symbol;Acc:MGI:4937994]	6.05197	2.59741	2.38e-06	3.24e-05	yes	up	6.09	1.12	1.67	0.26	0.25	0.26	2.96	0.256667	------	------	------	------
ENSMUSG00000020620	Abca8b	ATP-binding cassette, sub-family A (ABC1), member 8b [Source:MGI Symbol;Acc:MGI:1351668]	0.256437	-1.96332	2.42e-06	3.28e-05	yes	down	0.2	0.14	0.13	0.27	0.34	0.33	0.156667	0.313333	K05650	ABCA8	mmu02010	ABC transporters
ENSMUSG00000043631	Ecm2	extracellular matrix protein 2, female organ and adipocyte specific [Source:MGI Symbol;Acc:MGI:3039578]	0.249907	-2.00054	2.49e-06	3.37e-05	yes	down	0.36	0.45	0.37	0.67	1.15	0.62	0.393333	0.813333	K08119	ECM2	------	------
ENSMUSG00000120943	-	novel transcript, antisense to KO:Ephb1and Ephb1	0.00835226	-6.90362	2.5e-06	3.39e-05	yes	down	0	0	0	0.29	0.12	0.3	0	0.236667	------	------	------	------
ENSMUSG00000043496	Tril	TLR4 interactor with leucine-rich repeats [Source:MGI Symbol;Acc:MGI:1914123]	0.367773	-1.44311	2.63e-06	3.54e-05	yes	down	0.63	0.51	0.65	0.8	0.93	0.8	0.596667	0.843333	------	------	------	------
ENSMUSG00000060429	Sntb1	syntrophin, basic 1 [Source:MGI Symbol;Acc:MGI:101781]	0.289214	-1.78979	2.63e-06	3.54e-05	yes	down	1.71	2.86	2.77	4.78	5.19	2.26	2.44667	4.07667	K24064	SNTB	------	------
ENSMUSG00000025324	Atp10a	ATPase, class V, type 10A [Source:MGI Symbol;Acc:MGI:1330809]	2.17421	1.12049	2.63e-06	3.54e-05	yes	up	5.44	7.67	4.77	1.02	1.5	1.8	5.96	1.44	K01530	E7.6.2.1	------	------
ENSMUSG00000027955	Gask1b	golgi associated kinase 1B [Source:MGI Symbol;Acc:MGI:1915909]	2.10211	1.07184	2.8e-06	3.76e-05	yes	up	6.86	10.89	11.37	2.5	1.59	3.22	9.70667	2.43667	------	------	------	------
ENSMUSG00000025154	Arhgap19	Rho GTPase activating protein 19 [Source:MGI Symbol;Acc:MGI:1918335]	0.439687	-1.18545	2.81e-06	3.76e-05	yes	down	11.72	17.06	17.94	18.18	12.25	26.35	15.5733	18.9267	K20640	ARHGAP19	------	------
ENSMUSG00000036902	Neto2	neuropilin (NRP) and tolloid (TLL)-like 2 [Source:MGI Symbol;Acc:MGI:1921763]	0.357296	-1.48481	2.83e-06	3.78e-05	yes	down	1.12	1.66	1.57	1.02	2.74	2.27	1.45	2.01	------	------	------	------
ENSMUSG00000046008	Pnlip	pancreatic lipase [Source:MGI Symbol;Acc:MGI:97722]	3.61e-06	-18.078	2.88e-06	3.85e-05	yes	down	0	0.09	0	5383.62	6414.74	0	0.03	3932.79	K14073	PNLIP, PL	mmu04972;; mmu04975;; mmu04977;; mmu00561	Pancreatic secretion;;Fat digestion and absorption;;Vitamin digestion and absorption;;Glycerolipid metabolism
ENSMUSG00000121505	Gm4956	predicted gene 4956 [Source:NCBI gene (formerly Entrezgene);Acc:241041]	0.0476948	-4.39002	2.9e-06	3.86e-05	yes	down	0.17	0.18	0.17	1.02	3.4	0.82	0.173333	1.74667	------	------	------	------
ENSMUSG00000074151	Nlrc5	NLR family, CARD domain containing 5 [Source:MGI Symbol;Acc:MGI:3612191]	2.05523	1.0393	2.91e-06	3.88e-05	yes	up	77.15	70.29	58.96	13.64	21.5	16.51	68.8	17.2167	------	------	------	------
ENSMUSG00000074203	G430095P16Rik	RIKEN cDNA G430095P16 gene [Source:MGI Symbol;Acc:MGI:3588227]	0.153504	-2.70365	2.96e-06	3.94e-05	yes	down	0.77	1.54	3.74	7.38	3.8	9.39	2.01667	6.85667	------	------	------	------
ENSMUSG00000097418	Mir155hg	Mir155 host gene (non-protein coding) [Source:MGI Symbol;Acc:MGI:5477161]	4.14245	2.05048	3e-06	3.99e-05	yes	up	7.06	5.83	8.58	0.69	1.29	0.52	7.15667	0.833333	------	------	------	------
ENSMUSG00000116876	Gm49721	predicted gene, 49721 [Source:MGI Symbol;Acc:MGI:6215195]	0.0370045	-4.75616	3.03e-06	4.03e-05	yes	down	0.1	0	0	0.46	0.43	0.39	0.0333333	0.426667	------	------	------	------
ENSMUSG00000120257	-	novel transcript	0.035812	-4.80341	3.06e-06	4.05e-05	yes	down	0	0.09	0.24	1.4	0.63	2.15	0.11	1.39333	------	------	------	------
ENSMUSG00000022026	Olfm4	olfactomedin 4 [Source:MGI Symbol;Acc:MGI:2685142]	2.20665	1.14186	3.11e-06	4.12e-05	yes	up	11.92	15.87	9.36	2.86	2.24	3.65	12.3833	2.91667	K25447	OLFM4	------	------
ENSMUSG00000025746	Il6	interleukin 6 [Source:MGI Symbol;Acc:MGI:96559]	24.4889	4.61406	3.11e-06	4.12e-05	yes	up	6.34	2.9	1.36	0	0	0.24	3.53333	0.08	K05405	IL6	mmu04657;; mmu05020;; mmu05200;; mmu05143;; mmu05202;; mmu05142(Chagas disease ;; mmu04621;; mmu04620;; mmu04623;; mmu04625;; mmu04668;; mmu05152;; mmu04640;; mmu05323;; mmu04061;; mmu04060;; mmu05132;; mmu04066;; mmu04068;; mmu04218;; mmu05010;; mmu05133;; mmu04630;; mmu05332;; mmu05134;; mmu05135;; mmu04931;; mmu01523;; mmu04933;; mmu04932(Non-alcoholic fatty liver disease ;; mmu04672;; mmu0516…	IL-17 signaling pathway;;Prion diseases;;Pathways in cancer;;African trypanosomiasis;;Transcriptional misregulation in cancer;;American trypanosomiasis);;NOD-like receptor signaling pathway;;Toll-like receptor signaling pathway;;Cytosolic DNA-sensing pathway;;C-type lectin receptor signaling pathway;;TNF signaling pathway;;Tuberculosis;;Hematopoietic cell lineage;;Rheumatoid arthritis;;Viral prot…
ENSMUSG00000090115	Usp49	ubiquitin specific peptidase 49 [Source:MGI Symbol;Acc:MGI:2685391]	0.406372	-1.29913	3.19e-06	4.21e-05	yes	down	4.01	4.09	4.4	6.49	3.19	8.52	4.16667	6.06667	K11834	USP44_49	------	------
ENSMUSG00000106139	Gm30648	predicted gene, 30648 [Source:MGI Symbol;Acc:MGI:5589807]	0.0601873	-4.0544	3.19e-06	4.21e-05	yes	down	0.16	0.1	0.22	1.9	1.84	0.14	0.16	1.29333	------	------	------	------
ENSMUSG00000040263	Klhdc4	kelch domain containing 4 [Source:MGI Symbol;Acc:MGI:2384569]	2.13434	1.09379	3.33e-06	4.37e-05	yes	up	37.71	44.34	28.28	6.29	9.65	11.32	36.7767	9.08667	------	------	------	------
ENSMUSG00000022034	Esco2	establishment of sister chromatid cohesion N-acetyltransferase 2 [Source:MGI Symbol;Acc:MGI:1919238]	0.440586	-1.1825	3.4e-06	4.45e-05	yes	down	8.78	10.74	13.09	11.47	8.6	18.01	10.87	12.6933	K11268	ESCO, ECO1	------	------
ENSMUSG00000105096	Gbp10	guanylate-binding protein 10 [Source:MGI Symbol;Acc:MGI:4359647]	3.33686	1.73849	3.42e-06	4.48e-05	yes	up	15.07	25.13	15.78	1.11	3.08	4.22	18.66	2.80333	K20908	GBP6	------	------
ENSMUSG00000070360	Amy2a1	amylase 2a1 [Source:MGI Symbol;Acc:MGI:104548]	3.49e-06	-18.1285	3.48e-06	4.55e-05	yes	down	0	0.14	0	6230.16	5985.8	0	0.0466667	4071.99	------	------	------	------
ENSMUSG00000036634	Mag	myelin-associated glycoprotein [Source:MGI Symbol;Acc:MGI:96912]	2.49811	1.32084	3.56e-06	4.66e-05	yes	up	4.62	5.19	4.25	0.78	0.77	1.38	4.68667	0.976667	K06771	MAG, GMA, SIGLEC4	mmu04514(Cell adhesion molecules	CAMs)
ENSMUSG00000009185	Ccl8	chemokine (C-C motif) ligand 8 [Source:MGI Symbol;Acc:MGI:101878]	9.08256	3.1831	3.58e-06	4.67e-05	yes	up	15.01	12.07	8.2	0.34	0.83	0.84	11.76	0.67	K16596	CCL8	mmu04062;; mmu04061;; mmu04060	Chemokine signaling pathway;;Viral protein interaction with cytokine and cytokine receptor;;Cytokine-cytokine receptor interaction
ENSMUSG00000096525	Gm2663	predicted gene 2663 [Source:MGI Symbol;Acc:MGI:3780832]	0.00175099	-9.15762	3.63e-06	4.74e-05	yes	down	0	0.1	0	13.62	13.82	0.46	0.0333333	9.3	K01312	PRSS1_2_3	mmu05164;; mmu04972;; mmu04080;; mmu04974	Influenza A;;Pancreatic secretion;;Neuroactive ligand-receptor interaction;;Protein digestion and absorption
ENSMUSG00000048142	Nat8l	N-acetyltransferase 8-like [Source:MGI Symbol;Acc:MGI:2447776]	0.36578	-1.45095	3.66e-06	4.78e-05	yes	down	0.39	0.74	0.52	0.61	0.8	0.94	0.55	0.783333	K18309	NAT8L	mmu00250	Alanine, aspartate and glutamate metabolism
ENSMUSG00000047881	Rell1	RELT-like 1 [Source:MGI Symbol;Acc:MGI:2140767]	0.472038	-1.08302	3.72e-06	4.85e-05	yes	down	6.99	5.3	6.17	7.41	5.02	7.89	6.15333	6.77333	------	------	------	------
ENSMUSG00000068874	Selenbp1	selenium binding protein 1 [Source:MGI Symbol;Acc:MGI:96825]	0.449614	-1.15324	3.73e-06	4.85e-05	yes	down	17.66	28.63	26.89	25.9	20.33	38.87	24.3933	28.3667	K17285	SELENBP1	mmu00920	Sulfur metabolism
ENSMUSG00000032589	Bsn	bassoon [Source:MGI Symbol;Acc:MGI:1277955]	0.396809	-1.33348	3.74e-06	4.87e-05	yes	down	0.57	1.03	1.11	1.35	0.88	1.6	0.903333	1.27667	------	------	------	------
ENSMUSG00000029659	Medag	mesenteric estrogen dependent adipogenesis [Source:MGI Symbol;Acc:MGI:1917967]	6.03227	2.5927	3.76e-06	4.88e-05	yes	up	9.9	2.26	2.12	0.3	0.47	0.48	4.76	0.416667	------	------	------	------
ENSMUSG00000058704	Memo1	mediator of cell motility 1 [Source:MGI Symbol;Acc:MGI:1924140]	0.455037	-1.13594	3.79e-06	4.91e-05	yes	down	47.31	42.48	41.46	34.46	24.71	65.27	43.75	41.48	K06990	MEMO1	------	------
ENSMUSG00000026389	Steap3	STEAP family member 3 [Source:MGI Symbol;Acc:MGI:1915678]	0.304468	-1.71564	3.86e-06	5.01e-05	yes	down	8.11	17.41	19.89	24.66	11.54	35.8	15.1367	24	K10142	STEAP3, TSAP6	mmu04115;; mmu04216	p53 signaling pathway;;Ferroptosis
ENSMUSG00000022416	Cacna1i	calcium channel, voltage-dependent, alpha 1I subunit [Source:MGI Symbol;Acc:MGI:2178051]	0.294033	-1.76595	3.87e-06	5.01e-05	yes	down	0.32	1.23	0.97	1.58	1.81	1.23	0.84	1.54	K04856	CACNA1I, CAV3.3	mmu04010;; mmu04020;; mmu04929;; mmu04934;; mmu04927;; mmu04713;; mmu04925	MAPK signaling pathway;;Calcium signaling pathway;;GnRH secretion;;Cushing syndrome;;Cortisol synthesis and secretion;;Circadian entrainment;;Aldosterone synthesis and secretion
ENSMUSG00000053338	Tarm1	T cell-interacting, activating receptor on myeloid cells 1 [Source:MGI Symbol;Acc:MGI:2442280]	5.53587	2.46881	3.91e-06	5.07e-05	yes	up	3.21	3.91	2.9	0.25	0.25	0.37	3.34	0.29	------	------	------	------
ENSMUSG00000047798	Cd300lf	CD300 molecule like family member F [Source:MGI Symbol;Acc:MGI:2442359]	2.58237	1.36869	4.04e-06	5.22e-05	yes	up	88.22	47.05	49.29	8.06	15.44	12.76	61.52	12.0867	K20395	CD300B_D_F	------	------
ENSMUSG00000030219	Erp27	endoplasmic reticulum protein 27 [Source:MGI Symbol;Acc:MGI:1916437]	0.00793798	-6.97701	4.04e-06	5.22e-05	yes	down	0.34	0.5	0.49	58.64	57.29	0.29	0.443333	38.74	K20355	ERP27	------	------
ENSMUSG00000120232	-	novel transcript	102.601	6.68091	4.06e-06	5.24e-05	yes	up	14.15	8.4	4.41	0	0	0	8.98667	0	------	------	------	------
ENSMUSG00000003849	Nqo1	NAD(P)H dehydrogenase, quinone 1 [Source:MGI Symbol;Acc:MGI:103187]	0.322365	-1.63323	4.12e-06	5.29e-05	yes	down	3.63	4.14	5.91	5.48	4.72	12.68	4.56	7.62667	K00355	NQO1	mmu05200;; mmu00130;; mmu05225;; mmu05418	Pathways in cancer;;Ubiquinone and other terpenoid-quinone biosynthesis;;Hepatocellular carcinoma;;Fluid shear stress and atherosclerosis
ENSMUSG00000043931	Gimap7	GTPase, IMAP family member 7 [Source:MGI Symbol;Acc:MGI:1349657]	2.15378	1.10687	4.18e-06	5.37e-05	yes	up	26.34	34.91	29.6	5.53	9.29	6.89	30.2833	7.23667	------	------	------	------
ENSMUSG00000054855	Rnd1	Rho family GTPase 1 [Source:MGI Symbol;Acc:MGI:2444878]	3.04873	1.60821	4.22e-06	5.4e-05	yes	up	13.82	8.98	6.73	1.06	2.66	2.42	9.84333	2.04667	K07531	RND1	mmu04360	Axon guidance
ENSMUSG00000025823	Pdia4	protein disulfide isomerase associated 4 [Source:MGI Symbol;Acc:MGI:104864]	2.04594	1.03276	4.24e-06	5.43e-05	yes	up	124.34	183.15	171.87	33.49	50.58	36.66	159.787	40.2433	K09582	PDIA4, ERP72	mmu04141;; mmu04918	Protein processing in endoplasmic reticulum;;Thyroid hormone synthesis
ENSMUSG00000052387	Trpm3	transient receptor potential cation channel, subfamily M, member 3 [Source:MGI Symbol;Acc:MGI:2443101]	0.0310145	-5.01091	4.26e-06	5.44e-05	yes	down	0	0.09	0.01	0.13	0.1	0.07	0.0333333	0.1	K04978	TRPM3	------	------
ENSMUSG00000032289	Thsd4	thrombospondin, type I, domain containing 4 [Source:MGI Symbol;Acc:MGI:2672033]	0.346902	-1.5274	4.27e-06	5.45e-05	yes	down	0.41	0.37	0.37	0.66	0.5	0.56	0.383333	0.573333	K23377	THSD4, ADAMTSL6	mmu04350	TGF-beta signaling pathway
ENSMUSG00000064225	Paqr9	progestin and adipoQ receptor family member IX [Source:MGI Symbol;Acc:MGI:1922802]	0.159124	-2.65178	4.38e-06	5.58e-05	yes	down	1.18	4.12	4.37	10.46	7.33	14.15	3.22333	10.6467	------	------	------	------
ENSMUSG00000040852	Plekhh2	pleckstrin homology domain containing, family H (with MyTH4 domain) member 2 [Source:MGI Symbol;Acc:MGI:2146813]	0.430384	-1.2163	4.43e-06	5.63e-05	yes	down	0.86	1.21	1.18	1.06	1.59	1.28	1.08333	1.31	K24020	PLEKHH	------	------
ENSMUSG00000022893	Adamts1	a disintegrin-like and metallopeptidase (reprolysin type) with thrombospondin type 1 motif, 1 [Source:MGI Symbol;Acc:MGI:109249]	2.85741	1.51471	4.46e-06	5.67e-05	yes	up	11.09	6.56	6.23	1.36	1.54	1.14	7.96	1.34667	K08617	ADAMTS1	------	------
ENSMUSG00000030218	Mgp	matrix Gla protein [Source:MGI Symbol;Acc:MGI:96976]	0.41897	-1.25508	4.48e-06	5.68e-05	yes	down	23.11	16.27	25.2	19.92	25.76	34.75	21.5267	26.81	K19481	MGP	------	------
ENSMUSG00000040728	Esrp1	epithelial splicing regulatory protein 1 [Source:MGI Symbol;Acc:MGI:1917326]	0.0122135	-6.35538	4.49e-06	5.69e-05	yes	down	0.02	0	0.03	0.84	1.13	0	0.0166667	0.656667	K14947	ESRP1_2	------	------
ENSMUSG00000021270	Hsp90aa1	heat shock protein 90, alpha (cytosolic), class A member 1 [Source:MGI Symbol;Acc:MGI:96250]	2.03148	1.02253	4.61e-06	5.83e-05	yes	up	288.64	369.34	357.58	68.12	64.14	134.88	338.52	89.0467	K04079	HSP90A, htpG	mmu04915;; mmu04914;; mmu04659;; mmu04621;; mmu04657;; mmu04151;; mmu05215;; mmu04141;; mmu04612;; mmu04217;; mmu05132;; mmu05418;; mmu05200	Estrogen signaling pathway;;Progesterone-mediated oocyte maturation;;Th17 cell differentiation;;NOD-like receptor signaling pathway;;IL-17 signaling pathway;;PI3K-Akt signaling pathway;;Prostate cancer;;Protein processing in endoplasmic reticulum;;Antigen processing and presentation;;Necroptosis;;Salmonella infection;;Fluid shear stress and atherosclerosis;;Pathways in cancer
ENSMUSG00000030144	Clec4d	C-type lectin domain family 4, member d [Source:MGI Symbol;Acc:MGI:1298389]	2.77201	1.47093	4.62e-06	5.84e-05	yes	up	8.6	8.55	8.27	1.36	1.05	2.34	8.47333	1.58333	K10058	CLEC4D, MCL, CD368	mmu04625	C-type lectin receptor signaling pathway
ENSMUSG00000023092	Fhl1	four and a half LIM domains 1 [Source:MGI Symbol;Acc:MGI:1298387]	0.491315	-1.02528	4.62e-06	5.84e-05	yes	down	11.09	17.14	19.05	13.15	16.07	17.98	15.76	15.7333	K14365	FHL1, SLIM1	mmu04630	Jak-STAT signaling pathway
ENSMUSG00000037989	Wnk2	WNK lysine deficient protein kinase 2 [Source:MGI Symbol;Acc:MGI:1922857]	0.0556147	-4.16839	4.69e-06	5.91e-05	yes	down	0.03	0.05	0.02	0.55	0.79	0.11	0.0333333	0.483333	K08867	WNK, PRKWNK	------	------
ENSMUSG00000032369	Plscr1	phospholipid scramblase 1 [Source:MGI Symbol;Acc:MGI:893575]	2.17638	1.12193	4.71e-06	5.94e-05	yes	up	50.26	32.13	27.7	7.75	7.78	12.37	36.6967	9.3	------	------	------	------
ENSMUSG00000020900	Myh10	myosin, heavy polypeptide 10, non-muscle [Source:MGI Symbol;Acc:MGI:1930780]	0.35895	-1.47814	4.8e-06	6.04e-05	yes	down	7.06	13.27	13.91	15.19	8.62	22.4	11.4133	15.4033	K10352	MYH9s	mmu04530;; mmu04810;; mmu04270	Tight junction;;Regulation of actin cytoskeleton;;Vascular smooth muscle contraction
ENSMUSG00000021256	Vash1	vasohibin 1 [Source:MGI Symbol;Acc:MGI:2442543]	2.46343	1.30067	4.84e-06	6.08e-05	yes	up	4.26	3.78	4.73	0.88	0.73	1.1	4.25667	0.903333	K23355	VASH	------	------
ENSMUSG00000023175	Bsg	basigin [Source:MGI Symbol;Acc:MGI:88208]	0.499475	-1.00152	4.91e-06	6.16e-05	yes	down	300.82	357.27	335.28	357.31	225.94	456.07	331.123	346.44	K06535	BSG, CD147	------	------
ENSMUSG00000117286	Gm1043	predicted gene 1043 [Source:MGI Symbol;Acc:MGI:2685889]	0.316002	-1.66199	4.92e-06	6.17e-05	yes	down	0.6	0.37	0.62	0.49	1.19	0.44	0.53	0.706667	------	------	------	------
ENSMUSG00000038074	Fkbp14	FK506 binding protein 14 [Source:MGI Symbol;Acc:MGI:2387639]	2.2582	1.17517	4.97e-06	6.22e-05	yes	up	5.29	4.37	4.88	0.92	0.96	2.24	4.84667	1.37333	K09577	FKBP14	------	------
ENSMUSG00000050967	Creg2	cellular repressor of E1A-stimulated genes 2 [Source:MGI Symbol;Acc:MGI:1928333]	4.92166	2.29914	5e-06	6.26e-05	yes	up	0.45	0.67	0.62	0.06	0.04	0.08	0.58	0.06	K25476	CREG	------	------
ENSMUSG00000027699	Ect2	ect2 oncogene [Source:MGI Symbol;Acc:MGI:95281]	0.442407	-1.17655	5.09e-06	6.37e-05	yes	down	9.92	12.52	12.8	12.96	8.29	20.43	11.7467	13.8933	K20704	ECT2, ARHGEF31	------	------
ENSMUSG00000007279	Scube2	signal peptide, CUB domain, EGF-like 2 [Source:MGI Symbol;Acc:MGI:1928765]	0.202319	-2.3053	5.13e-06	6.4e-05	yes	down	0.18	0.21	0.17	0.35	0.63	0.5	0.186667	0.493333	K24706	SCUBE2	mmu04340	Hedgehog signaling pathway
ENSMUSG00000024027	Glp1r	glucagon-like peptide 1 receptor [Source:MGI Symbol;Acc:MGI:99571]	0.0434163	-4.52562	5.2e-06	6.49e-05	yes	down	0.09	0.03	0.05	0.48	0.8	0.02	0.0566667	0.433333	K04581	GLP1R	mmu04024;; mmu04080;; mmu04911	cAMP signaling pathway;;Neuroactive ligand-receptor interaction;;Insulin secretion
ENSMUSG00000032023	Jhy	junctional cadherin complex regulator [Source:MGI Symbol;Acc:MGI:1918239]	0.317688	-1.65432	5.41e-06	6.73e-05	yes	down	1.25	2.01	2.63	1.47	2.24	1.48	1.96333	1.73	------	------	------	------
ENSMUSG00000029866	Kel	Kell blood group [Source:MGI Symbol;Acc:MGI:1346053]	0.092594	-3.43294	5.77e-06	7.16e-05	yes	down	3.35	9.22	16.46	60.57	39.73	80.67	9.67667	60.3233	K06577	KEL, CD238	------	------
ENSMUSG00000095937	Gm12671	predicted gene 12671 [Source:MGI Symbol;Acc:MGI:3651684]	2.17407	1.1204	5.81e-06	7.2e-05	yes	up	24.91	27.79	19.58	4.17	5.65	7.56	24.0933	5.79333	------	------	------	------
ENSMUSG00000038332	Sesn1	sestrin 1 [Source:MGI Symbol;Acc:MGI:2155278]	0.415408	-1.2674	5.82e-06	7.2e-05	yes	down	53.46	26.92	29.25	44.26	52.44	40.61	36.5433	45.77	K10141	SESN1_3	mmu04115;; mmu04211	p53 signaling pathway;;Longevity regulating pathway
ENSMUSG00000028825	Rhd	Rh blood group, D antigen [Source:MGI Symbol;Acc:MGI:1202882]	0.0544816	-4.19809	5.83e-06	7.21e-05	yes	down	1.7	10.36	16.57	96.82	46.76	131	9.54333	91.5267	------	------	------	------
ENSMUSG00000096596	Gm10591	predicted gene 10591 [Source:MGI Symbol;Acc:MGI:3711256]	0.0092884	-6.75035	5.84e-06	7.21e-05	yes	down	0	0	0	0.63	1.34	0.81	0	0.926667	K16062	CCL21, SLC	mmu04062;; mmu04061;; mmu04060;; mmu04064	Chemokine signaling pathway;;Viral protein interaction with cytokine and cytokine receptor;;Cytokine-cytokine receptor interaction;;NF-kappa B signaling pathway
ENSMUSG00000095675	Ccl21b	chemokine (C-C motif) ligand 21B (leucine) [Source:MGI Symbol;Acc:MGI:1349182]	0.0092884	-6.75035	5.84e-06	7.21e-05	yes	down	0	0	0	0.63	1.34	0.81	0	0.926667	K16062	CCL21, SLC	mmu04062;; mmu04061;; mmu04060;; mmu04064	Chemokine signaling pathway;;Viral protein interaction with cytokine and cytokine receptor;;Cytokine-cytokine receptor interaction;;NF-kappa B signaling pathway
ENSMUSG00000037544	Dlgap5	DLG associated protein 5 [Source:MGI Symbol;Acc:MGI:2183453]	0.411915	-1.27958	6.01e-06	7.4e-05	yes	down	15.98	21.5	19.39	27.67	16.06	39.3	18.9567	27.6767	K16804	DLGAP5, DLG7	------	------
ENSMUSG00000087060	Eldr	Egfr long non-coding downstream RNA [Source:MGI Symbol;Acc:MGI:1919985]	0.324394	-1.62418	6.14e-06	7.54e-05	yes	down	2.24	2.27	3.02	3.35	3.17	4.14	2.51	3.55333	------	------	------	------
ENSMUSG00000041895	Wipi1	WD repeat domain, phosphoinositide interacting 1 [Source:MGI Symbol;Acc:MGI:1261864]	0.48521	-1.04332	6.17e-06	7.57e-05	yes	down	15.62	12.38	11.17	14.83	10.04	17.49	13.0567	14.12	K17908	WIPI1_2, ATG18	mmu04136;; mmu04140;; mmu05014(Amyotrophic lateral sclerosis ;; mmu05017;; mmu05016;; mmu05010	Autophagy - other;;Autophagy - animal;;ALS);;Spinocerebellar ataxia;;Huntington disease;;Alzheimer disease
ENSMUSG00000054889	Dsp	desmoplakin [Source:MGI Symbol;Acc:MGI:109611]	0.100911	-3.30884	6.2e-06	7.59e-05	yes	down	0.22	0.15	0.08	0.41	0.57	0.05	0.15	0.343333	K10381	DSP	mmu05412(Arrhythmogenic right ventricular cardiomyopathy	ARVC)
ENSMUSG00000021779	Thrb	thyroid hormone receptor beta [Source:MGI Symbol;Acc:MGI:98743]	0.377038	-1.40722	6.24e-06	7.64e-05	yes	down	0.88	0.84	0.5	1.03	1.08	0.87	0.74	0.993333	K08362	THRB, NR1A2	mmu04080;; mmu04919	Neuroactive ligand-receptor interaction;;Thyroid hormone signaling pathway
ENSMUSG00000033590	Myo5c	myosin VC [Source:MGI Symbol;Acc:MGI:2442485]	0.0859626	-3.54015	6.25e-06	7.64e-05	yes	down	0.06	0.61	0.73	1.33	1.3	0.1	0.466667	0.91	K10357	MYO5	------	------
ENSMUSG00000059974	Ntm	neurotrimin [Source:MGI Symbol;Acc:MGI:2446259]	0.0919667	-3.44274	6.3e-06	7.69e-05	yes	down	0.09	0.04	0.26	0.54	0.52	1.99	0.13	1.01667	K06774	HNT	------	------
ENSMUSG00000073489	Ifi204	interferon activated gene 204 [Source:MGI Symbol;Acc:MGI:96429]	2.48164	1.31129	6.51e-06	7.91e-05	yes	up	71.21	39.61	41.12	6.6	10.79	15.69	50.6467	11.0267	K20914	IFI16	mmu04621	NOD-like receptor signaling pathway
ENSMUSG00000054675	Tmem119	transmembrane protein 119 [Source:MGI Symbol;Acc:MGI:2385228]	4.6933	2.2306	6.61e-06	8.04e-05	yes	up	21.09	5.55	4.98	0.93	1.06	1.6	10.54	1.19667	------	------	------	------
ENSMUSG00000059654	Reg1	regenerating islet-derived 1 [Source:MGI Symbol;Acc:MGI:97895]	6.91e-06	-17.1421	6.69e-06	8.11e-05	yes	down	0.12	0	0	3656.27	4410.61	0	0.04	2688.96	K25727	REG1	------	------
ENSMUSG00000012126	Ubxn11	UBX domain protein 11 [Source:MGI Symbol;Acc:MGI:1914836]	2.03846	1.02748	6.89e-06	8.35e-05	yes	up	9.5	12.69	8.99	2.43	2.59	2.67	10.3933	2.56333	K24353	UBXN11	------	------
ENSMUSG00000032375	Aph1b	aph1 homolog B, gamma secretase subunit [Source:MGI Symbol;Acc:MGI:3522097]	0.468346	-1.09435	6.9e-06	8.36e-05	yes	down	1.48	1.58	1.82	1.31	1.86	2.41	1.62667	1.86	K06172	APH1	mmu04330;; mmu05010	Notch signaling pathway;;Alzheimer disease
ENSMUSG00000025980	Hspd1	heat shock protein 1 (chaperonin) [Source:MGI Symbol;Acc:MGI:96242]	2.12475	1.08729	7.05e-06	8.51e-05	yes	up	270.35	333.63	277.73	59.96	51.08	116.26	293.903	75.7667	K04077	groEL, HSPD1	mmu04940;; mmu05134;; mmu03018;; mmu05152	Type I diabetes mellitus;;Legionellosis;;RNA degradation;;Tuberculosis
ENSMUSG00000068263	Efcc1	EF hand and coiled-coil domain containing 1 [Source:MGI Symbol;Acc:MGI:3611451]	0.3607	-1.47113	7.18e-06	8.65e-05	yes	down	0.98	1.09	1.23	1.16	2.71	1.94	1.1	1.93667	------	------	------	------
ENSMUSG00000079014	Serpina3i	serine (or cysteine) peptidase inhibitor, clade A, member 3I [Source:MGI Symbol;Acc:MGI:2182841]	2.67853	1.42144	7.32e-06	8.79e-05	yes	up	88.02	44.19	63.81	10.05	13.65	16.03	65.34	13.2433	K04525	SERPINA	------	------
ENSMUSG00000036959	Bcorl1	BCL6 co-repressor-like 1 [Source:MGI Symbol;Acc:MGI:2443910]	0.388166	-1.36526	7.33e-06	8.8e-05	yes	down	2.13	3.8	3.53	5.18	1.96	4.68	3.15333	3.94	------	------	------	------
ENSMUSG00000032363	Adamts7	a disintegrin-like and metallopeptidase (reprolysin type) with thrombospondin type 1 motif, 7 [Source:MGI Symbol;Acc:MGI:1347346]	2.27575	1.18634	7.39e-06	8.87e-05	yes	up	4.93	3.62	3.46	0.74	0.89	1.03	4.00333	0.886667	K08622	ADAMTS7	------	------
ENSMUSG00000020525	Ppm1d	protein phosphatase 1D magnesium-dependent, delta isoform [Source:MGI Symbol;Acc:MGI:1858214]	0.499608	-1.00113	7.4e-06	8.87e-05	yes	down	11.63	11.7	10.34	12.3	7.93	15	11.2233	11.7433	K10147	PPM1D, WIP1	mmu04115	p53 signaling pathway
ENSMUSG00000047793	Sned1	sushi, nidogen and EGF-like domains 1 [Source:MGI Symbol;Acc:MGI:3045960]	0.373663	-1.42019	7.41e-06	8.88e-05	yes	down	1.6	3.5	4.33	2.46	5.85	3.37	3.14333	3.89333	K24470	SNED1, IRE-BP1	------	------
ENSMUSG00000032131	Abcg4	ATP binding cassette subfamily G member 4 [Source:MGI Symbol;Acc:MGI:1890594]	0.130265	-2.94047	7.47e-06	8.94e-05	yes	down	1	3.67	5.18	15.89	8.98	19.31	3.28333	14.7267	K05680	ABCG4	mmu02010	ABC transporters
ENSMUSG00000121209	-	novel transcript, antisense to Rfx2	0.0671283	-3.89693	7.57e-06	9.04e-05	yes	down	0.05	0.16	0.1	0.69	0.68	1.07	0.103333	0.813333	------	------	------	------
ENSMUSG00000036356	Csgalnact1	chondroitin sulfate N-acetylgalactosaminyltransferase 1 [Source:MGI Symbol;Acc:MGI:2442354]	0.482018	-1.05284	7.74e-06	9.24e-05	yes	down	1.53	1.97	1.8	1.55	1.97	2.24	1.76667	1.92	K00746	CSGALNACT1_2	mmu00532	Glycosaminoglycan biosynthesis - chondroitin sulfate / dermatan sulfate
ENSMUSG00000053916	Nanp	N-acetylneuraminic acid phosphatase [Source:MGI Symbol;Acc:MGI:1914561]	0.451597	-1.14689	7.76e-06	9.26e-05	yes	down	12.44	11.79	12.55	13.98	9.27	21.49	12.26	14.9133	K01097	NANP	mmu00520	Amino sugar and nucleotide sugar metabolism
ENSMUSG00000058297	Spock2	sparc/osteonectin, cwcv and kazal-like domains proteoglycan 2 [Source:MGI Symbol;Acc:MGI:1891351]	0.343988	-1.53957	7.8e-06	9.3e-05	yes	down	0.9	0.76	0.79	0.89	1.74	0.99	0.816667	1.20667	K08136	SPOCK	------	------
ENSMUSG00000033705	Stard9	START domain containing 9 [Source:MGI Symbol;Acc:MGI:3045258]	0.44413	-1.17095	7.89e-06	9.39e-05	yes	down	1.35	2.05	3.28	2.16	2.43	1.93	2.22667	2.17333	K16491	STARD9	------	------
ENSMUSG00000024664	Fads3	fatty acid desaturase 3 [Source:MGI Symbol;Acc:MGI:1928740]	0.490662	-1.0272	7.91e-06	9.4e-05	yes	down	13.84	15.16	17.62	15.61	10.42	23.55	15.54	16.5267	K10225	FADS3	------	------
ENSMUSG00000031253	Srpx2	sushi-repeat-containing protein, X-linked 2 [Source:MGI Symbol;Acc:MGI:1916042]	0.159666	-2.64687	7.91e-06	9.4e-05	yes	down	0.13	0.18	0.62	0.83	0.98	1.75	0.31	1.18667	K19408	SRPX2	------	------
ENSMUSG00000102202	Gm33280	predicted gene, 33280 [Source:MGI Symbol;Acc:MGI:5592439]	0.316397	-1.66019	8.02e-06	9.52e-05	yes	down	1.39	1.56	2.95	4.01	2.49	4.08	1.96667	3.52667	------	------	------	------
ENSMUSG00000086741	Gm15816	predicted gene 15816 [Source:MGI Symbol;Acc:MGI:3802114]	0.0626338	-3.99692	8.03e-06	9.53e-05	yes	down	0.04	0.04	0.18	0.51	0.43	1.35	0.0866667	0.763333	------	------	------	------
ENSMUSG00000081984	Dnajb3	DnaJ heat shock protein family (Hsp40) member B3 [Source:MGI Symbol;Acc:MGI:1306822]	0.227843	-2.13389	8.11e-06	9.61e-05	yes	down	1.07	1.8	1.48	3.42	1.72	4.83	1.45	3.32333	K09509	DNAJB3	------	------
ENSMUSG00000025001	Hells	helicase, lymphoid specific [Source:MGI Symbol;Acc:MGI:106209]	2.00891	1.00641	8.11e-06	9.61e-05	yes	up	24.77	28.35	22.77	5.3	4.76	12.13	25.2967	7.39667	K19001	HELLS, DDM1	------	------
ENSMUSG00000042750	Bex2	brain expressed X-linked 2 [Source:MGI Symbol;Acc:MGI:1338017]	0.0159745	-5.96808	8.18e-06	9.68e-05	yes	down	0.09	0	0.08	2.43	2.64	0.31	0.0566667	1.79333	------	------	------	------
ENSMUSG00000016995	Matn4	matrilin 4 [Source:MGI Symbol;Acc:MGI:1328314]	0.0406773	-4.61963	8.37e-06	9.87e-05	yes	down	0.01	0.03	0.14	1.25	1.09	0.05	0.06	0.796667	K19467	MATN	------	------
ENSMUSG00000038583	Pln	phospholamban [Source:MGI Symbol;Acc:MGI:97622]	0.0314787	-4.98948	8.45e-06	9.95e-05	yes	down	0.23	0.03	0.05	0.31	0.38	1.7	0.103333	0.796667	K05852	PLN	mmu04024;; mmu04022;; mmu04919;; mmu04020;; mmu04261;; mmu05414(Dilated cardiomyopathy	cAMP signaling pathway;;cGMP-PKG signaling pathway;;Thyroid hormone signaling pathway;;Calcium signaling pathway;;Adrenergic signaling in cardiomyocytes;;DCM)
ENSMUSG00000022878	Adipoq	adiponectin, C1Q and collagen domain containing [Source:MGI Symbol;Acc:MGI:106675]	0.139857	-2.83797	8.48e-06	9.98e-05	yes	down	0.49	0.54	2.14	2.15	2.25	8.38	1.05667	4.26	K07296	ADIPOQ, ACDC	mmu04152;; mmu04211;; mmu03320;; mmu04920;; mmu04930;; mmu04932(Non-alcoholic fatty liver disease	AMPK signaling pathway;;Longevity regulating pathway;;PPAR signaling pathway;;Adipocytokine signaling pathway;;Type II diabetes mellitus;;NAFLD)
ENSMUSG00000035547	Capn5	calpain 5 [Source:MGI Symbol;Acc:MGI:1100859]	0.371279	-1.42943	8.5e-06	9.99e-05	yes	down	10.39	12.55	11	13.23	8.55	15.7	11.3133	12.4933	K08574	CAPN5	------	------
ENSMUSG00000028088	Fmo5	flavin containing monooxygenase 5 [Source:MGI Symbol;Acc:MGI:1310004]	0.324808	-1.62234	8.88e-06	0.000104012	yes	down	0.8	2.05	1.66	2.03	1.56	3.29	1.50333	2.29333	K00485	FMO	mmu00982;; mmu00430	Drug metabolism - cytochrome P450;;Taurine and hypotaurine metabolism
ENSMUSG00000019737	Syne4	spectrin repeat containing, nuclear envelope family member 4 [Source:MGI Symbol;Acc:MGI:2141950]	0.0858624	-3.54183	8.95e-06	0.000104729	yes	down	1.13	1.07	0.95	6.23	7.79	0.42	1.05	4.81333	K23401	SYNE4	------	------
ENSMUSG00000030255	Sspn	sarcospan [Source:MGI Symbol;Acc:MGI:1353511]	0.369695	-1.43559	8.99e-06	0.000105153	yes	down	0.71	1.03	1.17	1.36	0.94	1.84	0.97	1.38	K22194	SSPN	------	------
ENSMUSG00000005615	Pcyt1a	phosphate cytidylyltransferase 1, choline, alpha isoform [Source:MGI Symbol;Acc:MGI:88557]	0.459868	-1.12071	9.1e-06	0.000106333	yes	down	18.07	23.11	19.33	22.89	13.64	32.54	20.17	23.0233	K00968	PCYT1	mmu05231;; mmu00440;; mmu00564	Choline metabolism in cancer;;Phosphonate and phosphinate metabolism;;Glycerophospholipid metabolism
ENSMUSG00000023571	C1qtnf12	C1q and tumor necrosis factor related 12 [Source:MGI Symbol;Acc:MGI:1914639]	0.332599	-1.58815	9.1e-06	0.000106333	yes	down	22.82	42.57	12.28	43.69	27.01	43.83	25.89	38.1767	K21410	C1QTNF12, FAM132A	------	------
ENSMUSG00000031274	Col4a5	collagen, type IV, alpha 5 [Source:MGI Symbol;Acc:MGI:88456]	0.359662	-1.47529	9.25e-06	0.000107964	yes	down	0.62	0.96	0.98	0.93	1.49	1.33	0.853333	1.25	K06237	COL4A	mmu05165;; mmu04974;; mmu05200;; mmu04512;; mmu04510;; mmu05222;; mmu04151;; mmu05146;; mmu04926;; mmu04933	Human papillomavirus infection;;Protein digestion and absorption;;Pathways in cancer;;ECM-receptor interaction;;Focal adhesion;;Small cell lung cancer;;PI3K-Akt signaling pathway;;Amoebiasis;;Relaxin signaling pathway;;AGE-RAGE signaling pathway in diabetic complications
ENSMUSG00000021360	Gcnt2	glucosaminyl (N-acetyl) transferase 2, I-branching enzyme [Source:MGI Symbol;Acc:MGI:1100870]	2.33211	1.22163	9.26e-06	0.000108006	yes	up	20.52	11.11	10	3.54	2.85	2.81	13.8767	3.06667	K00742	GCNT2	mmu00601	Glycosphingolipid biosynthesis - lacto and neolacto series
ENSMUSG00000044573	Acp1	acid phosphatase 1, soluble [Source:MGI Symbol;Acc:MGI:87881]	0.442914	-1.1749	9.38e-06	0.000109239	yes	down	26.12	21.6	29.27	31.84	16.73	42.78	25.6633	30.45	K14394	ACP1	mmu00740;; mmu00730;; mmu04520	Riboflavin metabolism;;Thiamine metabolism;;Adherens junction
ENSMUSG00000039577	Nphp4	nephronophthisis 4 (juvenile) homolog (human) [Source:MGI Symbol;Acc:MGI:2384210]	2.92273	1.54732	9.42e-06	0.000109549	yes	up	1.45	1.62	1.59	0.29	0.22	0.4	1.55333	0.303333	K16478	NPHP4	------	------
ENSMUSG00000031919	Tmed6	transmembrane p24 trafficking protein 6 [Source:MGI Symbol;Acc:MGI:1913519]	0.00539659	-7.53374	9.62e-06	0.000111559	yes	down	0.47	0.09	0.53	50.87	48.24	0.19	0.363333	33.1	K20351	TMED6	------	------
ENSMUSG00000036718	Micall2	MICAL-like 2 [Source:MGI Symbol;Acc:MGI:2444818]	0.386895	-1.36999	9.93e-06	0.000114869	yes	down	4.27	8.92	7.28	9.98	5.47	12.45	6.82333	9.3	K21068	MICALL2, JRAB	mmu04530	Tight junction
ENSMUSG00000026604	Ptpn14	protein tyrosine phosphatase, non-receptor type 14 [Source:MGI Symbol;Acc:MGI:102467]	0.479362	-1.06081	9.97e-06	0.000115267	yes	down	3.64	3.65	2.92	3.26	4.52	2.77	3.40333	3.51667	K18025	PTPN14_21	------	------
ENSMUSG00000019987	Arg1	arginase, liver [Source:MGI Symbol;Acc:MGI:88070]	64.4144	6.00931	1.01e-05	0.000116427	yes	up	23.4	6.47	9.08	0.25	0.04	0	12.9833	0.0966667	K01476	E3.5.3.1, rocF, arg	mmu05146;; mmu00220;; mmu00330	Amoebiasis;;Arginine biosynthesis;;Arginine and proline metabolism
ENSMUSG00000020649	Rrm2	ribonucleotide reductase M2 [Source:MGI Symbol;Acc:MGI:98181]	0.422907	-1.24159	1.01e-05	0.000116603	yes	down	87.9	115.25	94.82	133.91	64.52	171.69	99.3233	123.373	K10808	RRM2	mmu00983;; mmu04115;; mmu00240;; mmu00480;; mmu00230	Drug metabolism - other enzymes;;p53 signaling pathway;;Pyrimidine metabolism;;Glutathione metabolism;;Purine metabolism
ENSMUSG00000006586	Runx1t1	RUNX1 translocation partner 1 [Source:MGI Symbol;Acc:MGI:104793]	0.281399	-1.82931	1.02e-05	0.000117165	yes	down	0.24	0.37	0.5	1.29	0.61	1.73	0.37	1.21	K10053	RUNX1T1, CBFA2T1	mmu05200;; mmu05202;; mmu05221	Pathways in cancer;;Transcriptional misregulation in cancer;;Acute myeloid leukemia
ENSMUSG00000029915	Clec5a	C-type lectin domain family 5, member a [Source:MGI Symbol;Acc:MGI:1345151]	2.44805	1.29163	1.03e-05	0.000118456	yes	up	10.97	18.46	14.86	2.38	1.79	3.94	14.7633	2.70333	K10073	CLEC5A	------	------
ENSMUSG00000041617	Ccdc74a	coiled-coil domain containing 74A [Source:MGI Symbol;Acc:MGI:1919565]	0.173411	-2.52773	1.03e-05	0.000118496	yes	down	0.56	1.17	1.98	2.67	2.11	4.96	1.23667	3.24667	------	------	------	------
ENSMUSG00000024215	Spdef	SAM pointed domain containing ets transcription factor [Source:MGI Symbol;Acc:MGI:1353422]	0.00779909	-7.00248	1.03e-05	0.000118553	yes	down	0.07	0	0	1.13	1.5	0.05	0.0233333	0.893333	------	------	------	------
ENSMUSG00000028195	Ccn1	cellular communication network factor 1 [Source:MGI Symbol;Acc:MGI:88613]	3.22194	1.68793	1.03e-05	0.000118553	yes	up	25.11	14.47	12.3	2.33	4.16	1.74	17.2933	2.74333	K06829	CYR61, CCN1, IGFBP10	------	------
ENSMUSG00000075370	Igll1	immunoglobulin lambda-like polypeptide 1 [Source:MGI Symbol;Acc:MGI:96529]	0.0766932	-3.70476	1.03e-05	0.000118553	yes	down	0.2	0.09	0.45	2.28	0.61	3.8	0.246667	2.23	K06554	IGLL1, IGLL, CD179b	mmu05340	Primary immunodeficiency
ENSMUSG00000121399	-	novel transcript	0.46674	-1.09931	1.05e-05	0.00012088	yes	down	20.92	12.17	20.1	15.58	18.08	24.2	17.73	19.2867	------	------	------	------
ENSMUSG00000022371	Col14a1	collagen, type XIV, alpha 1 [Source:MGI Symbol;Acc:MGI:1341272]	0.112385	-3.15348	1.06e-05	0.000121586	yes	down	1.6	8.5	9.75	26.13	28.01	39.96	6.61667	31.3667	K08133	COL14A	mmu04974	Protein digestion and absorption
ENSMUSG00000026749	Nek6	NIMA (never in mitosis gene a)-related expressed kinase 6 [Source:MGI Symbol;Acc:MGI:1891638]	2.30767	1.20644	1.07e-05	0.000122682	yes	up	15.64	13.64	10.18	1.86	2.31	3.17	13.1533	2.44667	K20875	NEK6	------	------
ENSMUSG00000047037	Nipa1	non imprinted in Prader-Willi/Angelman syndrome 1 homolog (human) [Source:MGI Symbol;Acc:MGI:2442058]	0.308988	-1.69438	1.07e-05	0.0001227	yes	down	1.61	4.17	4.48	5.39	3.36	8.89	3.42	5.88	K19364	NIPA1, SLC57A1	------	------
ENSMUSG00000037025	Foxa2	forkhead box A2 [Source:MGI Symbol;Acc:MGI:1347476]	0.00628999	-7.31273	1.08e-05	0.000123052	yes	down	0	0	0	0.78	0.6	0.02	0	0.466667	K08035	FOXA2, HNF3B	mmu04950;; mmu04213	Maturity onset diabetes of the young;;Longevity regulating pathway - multiple species
ENSMUSG00000027376	Prom2	prominin 2 [Source:MGI Symbol;Acc:MGI:2138997]	0.00891633	-6.80933	1.09e-05	0.000123677	yes	down	0	0	0	0.11	0.21	0.05	0	0.123333	K15602	PROM2	------	------
ENSMUSG00000027562	Car2	carbonic anhydrase 2 [Source:MGI Symbol;Acc:MGI:88269]	0.15904	-2.65254	1.09e-05	0.000124446	yes	down	101.76	292.93	374.88	855.15	387.07	1294.22	256.523	845.48	K18245	CA2	mmu04971;; mmu04972;; mmu04976;; mmu04966;; mmu04964;; mmu00910	Gastric acid secretion;;Pancreatic secretion;;Bile secretion;;Collecting duct acid secretion;;Proximal tubule bicarbonate reclamation;;Nitrogen metabolism
ENSMUSG00000029096	Htra3	HtrA serine peptidase 3 [Source:MGI Symbol;Acc:MGI:1925808]	0.416003	-1.26533	1.12e-05	0.000127097	yes	down	5.12	7.15	7.1	6.1	11.1	7.04	6.45667	8.08	K08785	HTRA3	------	------
ENSMUSG00000052062	Pard3b	par-3 family cell polarity regulator beta [Source:MGI Symbol;Acc:MGI:1919301]	0.475429	-1.0727	1.12e-05	0.000127519	yes	down	1.56	1.27	0.88	1.23	1.36	1.4	1.23667	1.33	------	------	------	------
ENSMUSG00000036264	Fstl4	follistatin-like 4 [Source:MGI Symbol;Acc:MGI:2443199]	0.0761071	-3.71582	1.15e-05	0.000129848	yes	down	0.03	0.03	0.04	0.22	0.24	0.15	0.0333333	0.203333	K23914	FSTL4	------	------
ENSMUSG00000030188	Magohb	mago homolog B, exon junction complex core component [Source:MGI Symbol;Acc:MGI:1913691]	2.4284	1.28001	1.16e-05	0.00013138	yes	up	24.99	33.4	28.05	4.23	4.62	8.7	28.8133	5.85	K12877	MAGOH	mmu03013;; mmu03040;; mmu03015	RNA transport;;Spliceosome;;mRNA surveillance pathway
ENSMUSG00000023764	Sfi1	Sfi1 homolog, spindle assembly associated (yeast) [Source:MGI Symbol;Acc:MGI:1926137]	0.337247	-1.56812	1.2e-05	0.000135582	yes	down	19.55	24.3	18.12	19.11	52.47	21.69	20.6567	31.09	K16489	SFI1	------	------
ENSMUSG00000120992	-	novel transcript	0.348931	-1.51898	1.2e-05	0.000135598	yes	down	133.52	75.88	76.82	165.59	67.21	205.97	95.4067	146.257	------	------	------	------
ENSMUSG00000019851	Perp	PERP, TP53 apoptosis effector [Source:MGI Symbol;Acc:MGI:1929938]	0.111823	-3.16071	1.21e-05	0.000136547	yes	down	0.36	0.65	0.21	2.09	2.9	0.34	0.406667	1.77667	K10136	PERP	mmu04115	p53 signaling pathway
ENSMUSG00000043629	1700019D03Rik	RIKEN cDNA 1700019D03 gene [Source:MGI Symbol;Acc:MGI:1914330]	0.252566	-1.98527	1.22e-05	0.000137058	yes	down	0.51	0.37	0.38	0.69	0.75	0.48	0.42	0.64	------	------	------	------
ENSMUSG00000031553	Adam3	a disintegrin and metallopeptidase domain 3 (cyritestin) [Source:MGI Symbol;Acc:MGI:102518]	19.3274	4.27258	1.26e-05	0.000141055	yes	up	7.28	0.8	0.99	0	0.05	0.05	3.02333	0.0333333	------	------	------	------
ENSMUSG00000089669	Tnfsf13	tumor necrosis factor (ligand) superfamily, member 13 [Source:MGI Symbol;Acc:MGI:1916833]	0.4455	-1.1665	1.26e-05	0.000141535	yes	down	5.87	5.87	4.43	4.35	7.19	7.39	5.39	6.31	K05475	TNFSF13, APRIL, CD256	mmu04672;; mmu05323;; mmu04060	Intestinal immune network for IgA production;;Rheumatoid arthritis;;Cytokine-cytokine receptor interaction
ENSMUSG00000037185	Krt80	keratin 80 [Source:MGI Symbol;Acc:MGI:1921377]	0.380099	-1.39555	1.29e-05	0.000144125	yes	down	1.43	2.89	1.86	1.99	2.42	3.97	2.06	2.79333	K07605	KRT2	------	------
ENSMUSG00000043592	Unc5cl	unc-5 family C-terminal like [Source:MGI Symbol;Acc:MGI:1923839]	0.427212	-1.22698	1.33e-05	0.000148681	yes	down	5.38	7.71	5.97	6.54	8.76	8.53	6.35333	7.94333	------	------	------	------
ENSMUSG00000022574	Naprt	nicotinate phosphoribosyltransferase [Source:MGI Symbol;Acc:MGI:2442664]	0.371913	-1.42696	1.39e-05	0.000154539	yes	down	2.11	4.6	4.74	6.69	4.95	6.62	3.81667	6.08667	K00763	pncB, NAPRT1	mmu00760	Nicotinate and nicotinamide metabolism
ENSMUSG00000023433	Cela3b	chymotrypsin-like elastase family, member 3B [Source:MGI Symbol;Acc:MGI:1915118]	8.98e-06	-16.7653	1.39e-05	0.000154801	yes	down	0.17	0	0	4628.45	4677.92	0	0.0566667	3102.12	K01345	CELA3	mmu04972;; mmu04974	Pancreatic secretion;;Protein digestion and absorption
ENSMUSG00000038393	Txnip	thioredoxin interacting protein [Source:MGI Symbol;Acc:MGI:1889549]	0.378513	-1.40159	1.4e-05	0.000155131	yes	down	215.35	99.71	97.34	175.59	219.25	155	137.467	183.28	K20910	TXNIP	mmu04621	NOD-like receptor signaling pathway
ENSMUSG00000048007	Timm8a1	translocase of inner mitochondrial membrane 8A1 [Source:MGI Symbol;Acc:MGI:1353433]	2.24064	1.16391	1.41e-05	0.000156845	yes	up	32.84	31.76	28.89	5.52	4.94	11.78	31.1633	7.41333	K17780	TIM8	------	------
ENSMUSG00000045326	Fndc7	fibronectin type III domain containing 7 [Source:MGI Symbol;Acc:MGI:2443535]	0.307201	-1.70274	1.43e-05	0.000158577	yes	down	0.74	0.5	0.55	0.61	0.89	0.74	0.596667	0.746667	K24487	FNDC7	------	------
ENSMUSG00000023206	Il15ra	interleukin 15 receptor, alpha chain [Source:MGI Symbol;Acc:MGI:104644]	2.55612	1.35396	1.43e-05	0.00015881	yes	up	54.38	31.25	27.08	5.91	8.14	9.45	37.57	7.83333	K05074	IL15RA, CD215	mmu04672;; mmu05200;; mmu04060;; mmu05166;; mmu04630	Intestinal immune network for IgA production;;Pathways in cancer;;Cytokine-cytokine receptor interaction;;Human T-cell leukemia virus 1 infection;;Jak-STAT signaling pathway
ENSMUSG00000022376	Adcy8	adenylate cyclase 8 [Source:MGI Symbol;Acc:MGI:1341110]	0.0178986	-5.80401	1.47e-05	0.000162109	yes	down	0	0.03	0	0.27	0.03	0.23	0.01	0.176667	K08048	ADCY8	mmu04750;; mmu04114;; mmu05200;; mmu04928;; mmu04923;; mmu04921;; mmu04926;; mmu04927;; mmu04925;; mmu04024;; mmu04022;; mmu04713;; mmu04020;; mmu04062;; mmu04916;; mmu04211;; mmu04371;; mmu04213;; mmu04270;; mmu04724;; mmu04725;; mmu04727;; mmu04720;; mmu05032;; mmu04723;; mmu04742;; mmu05166;; mmu04918;; mmu04935;; mmu04934;; mmu04971;; mmu04970;; mmu04915;; mmu04972;; mmu04913;; mmu04912;; mmu…	Inflammatory mediator regulation of TRP channels;;Oocyte meiosis;;Pathways in cancer;;Parathyroid hormone synthesis, secretion and action;;Regulation of lipolysis in adipocytes;;Oxytocin signaling pathway;;Relaxin signaling pathway;;Cortisol synthesis and secretion;;Aldosterone synthesis and secretion;;cAMP signaling pathway;;cGMP-PKG signaling pathway;;Circadian entrainment;;Calcium signaling pa…
ENSMUSG00000028681	Ptch2	patched 2 [Source:MGI Symbol;Acc:MGI:1095405]	0.208796	-2.25984	1.47e-05	0.000162183	yes	down	0.2	0.32	0.14	0.46	0.49	0.37	0.22	0.44	K11101	PTCH2	mmu05200;; mmu04340;; mmu05217	Pathways in cancer;;Hedgehog signaling pathway;;Basal cell carcinoma
ENSMUSG00000038508	Gdf15	growth differentiation factor 15 [Source:MGI Symbol;Acc:MGI:1346047]	3.96405	1.98698	1.5e-05	0.000165603	yes	up	3.15	2.97	3.66	0.47	0.36	0.4	3.26	0.41	K05504	GDF15	mmu04060	Cytokine-cytokine receptor interaction
ENSMUSG00000034110	Kctd7	potassium channel tetramerisation domain containing 7 [Source:MGI Symbol;Acc:MGI:2442265]	0.481489	-1.05443	1.64e-05	0.000179459	yes	down	3.21	4.1	3.38	3.99	3.18	6.18	3.56333	4.45	K21917	KCTD7_14	------	------
ENSMUSG00000035378	Shq1	SHQ1 homolog (S. cerevisiae) [Source:MGI Symbol;Acc:MGI:1919421]	2.04076	1.0291	1.68e-05	0.000183058	yes	up	10.24	11.77	9.3	2.08	2.25	3.91	10.4367	2.74667	K14764	SHQ1	------	------
ENSMUSG00000003469	Phyhip	phytanoyl-CoA hydroxylase interacting protein [Source:MGI Symbol;Acc:MGI:1860417]	0.0819573	-3.60898	1.69e-05	0.000184314	yes	down	0.19	1.04	1.72	7.85	3.81	7.01	0.983333	6.22333	K24497	PHYHIP	------	------
ENSMUSG00000001583	Tnk1	tyrosine kinase, non-receptor, 1 [Source:MGI Symbol;Acc:MGI:1930958]	0.124873	-3.00147	1.69e-05	0.000184482	yes	down	0.2	0.13	0.7	0.88	0.46	1.93	0.343333	1.09	K08885	TNK1	------	------
ENSMUSG00000024883	Rin1	Ras and Rab interactor 1 [Source:MGI Symbol;Acc:MGI:2385695]	4.02597	2.00934	1.73e-05	0.000187825	yes	up	2.34	2.43	2.01	0.08	0.37	0.87	2.26	0.44	K17638	RIN1	mmu04014	Ras signaling pathway
ENSMUSG00000090223	Pcp4	Purkinje cell protein 4 [Source:MGI Symbol;Acc:MGI:97509]	0.220819	-2.17906	1.73e-05	0.000187844	yes	down	2.05	1.43	3.73	4.82	6.74	5.33	2.40333	5.63	------	------	------	------
ENSMUSG00000097906	Gm9625	predicted gene 9625 [Source:MGI Symbol;Acc:MGI:3780033]	0.00382446	-8.03053	1.78e-05	0.000192499	yes	down	1	0	0	60.06	29.68	41.77	0.333333	43.8367	------	------	------	------
ENSMUSG00000079808	-	-	2.57904	1.36684	1.79e-05	0.000193164	yes	up	11.7	14.36	9.57	1.23	3.19	2.84	11.8767	2.42	K24503	SP110	------	------
ENSMUSG00000040631	Dok4	docking protein 4 [Source:MGI Symbol;Acc:MGI:2148865]	0.373652	-1.42023	1.79e-05	0.000193164	yes	down	1.7	3.75	2.72	3.72	2.56	6.01	2.72333	4.09667	K24037	DOK4_5_6, IRS5_6	------	------
ENSMUSG00000044903	Psg22	pregnancy-specific glycoprotein 22 [Source:MGI Symbol;Acc:MGI:1891354]	94.0064	6.55469	1.81e-05	0.000195468	yes	up	3.75	0.86	0.19	0	0	0.02	1.6	0.00666667	------	------	------	------
ENSMUSG00000021066	Atl1	atlastin GTPase 1 [Source:MGI Symbol;Acc:MGI:1921241]	0.42106	-1.2479	1.82e-05	0.000195623	yes	down	1.99	1.06	1.36	1.52	1.29	2.37	1.47	1.72667	K17339	ATL	------	------
ENSMUSG00000074813	Morrbid	myeloid RNA regulator of BCL2L11 induced cell death [Source:MGI Symbol;Acc:MGI:3652191]	2.0008	1.00058	1.83e-05	0.000196458	yes	up	14.17	15.76	16.01	3.22	4.16	4.23	15.3133	3.87	------	------	------	------
ENSMUSG00000052544	St6galnac3	ST6 (alpha-N-acetyl-neuraminyl-2,3-beta-galactosyl-1,3)-N-acetylgalactosaminide alpha-2,6-sialyltransferase 3 [Source:MGI Symbol;Acc:MGI:1341828]	0.459107	-1.1231	1.83e-05	0.000196844	yes	down	2.38	0.93	1.08	0.98	0.76	2.75	1.46333	1.49667	K03373	ST6GALNAC3	mmu00604;; mmu00512	Glycosphingolipid biosynthesis - ganglio series;;Mucin type O-glycan biosynthesis
ENSMUSG00000021662	Arhgef28	Rho guanine nucleotide exchange factor (GEF) 28 [Source:MGI Symbol;Acc:MGI:1346016]	0.236081	-2.08264	1.84e-05	0.000197854	yes	down	0.35	0.18	0.22	0.82	0.8	0.37	0.25	0.663333	K21072	ARHGEF28	mmu05135	Yersinia infection
ENSMUSG00000035184	Fam124a	family with sequence similarity 124, member A [Source:MGI Symbol;Acc:MGI:3645930]	0.367793	-1.44303	1.84e-05	0.000197854	yes	down	0.66	0.78	0.63	0.9	2.09	1.29	0.69	1.42667	------	------	------	------
ENSMUSG00000031438	Rnf128	ring finger protein 128 [Source:MGI Symbol;Acc:MGI:1914139]	0.280571	-1.83356	1.84e-05	0.000197948	yes	down	0.76	0.59	1.03	1.73	1.69	0.96	0.793333	1.46	K10629	RNF128, GRAIL	------	------
ENSMUSG00000048706	Lurap1l	leucine rich adaptor protein 1-like [Source:MGI Symbol;Acc:MGI:106510]	0.306095	-1.70795	1.86e-05	0.00019969	yes	down	0.7	1.38	1.33	2.21	2.15	1.27	1.13667	1.87667	------	------	------	------
ENSMUSG00000089661	Mia	MIA SH3 domain containing [Source:MGI Symbol;Acc:MGI:109615]	0.00861685	-6.85862	1.89e-05	0.000201858	yes	down	0	0	0	2.74	3.11	0.17	0	2.00667	K16655	MIA	------	------
ENSMUSG00000083708	Gm13123	predicted gene 13123 [Source:MGI Symbol;Acc:MGI:3651473]	0.0103403	-6.59558	1.89e-05	0.000202367	yes	down	0	0	0	2.59	3.41	1.31	0	2.43667	------	------	------	------
ENSMUSG00000074874	Ctla2b	cytotoxic T lymphocyte-associated protein 2 beta [Source:MGI Symbol;Acc:MGI:88555]	2.17331	1.1199	1.89e-05	0.000202514	yes	up	48.76	31.36	30.34	8.33	7.22	10.3	36.82	8.61667	------	------	------	------
ENSMUSG00000048583	Igf2	insulin-like growth factor 2 [Source:MGI Symbol;Acc:MGI:96434]	0.372845	-1.42335	1.9e-05	0.000203421	yes	down	2.34	1.55	1.17	1.86	1.66	2.1	1.68667	1.87333	K13769	IGF2	mmu04010;; mmu04014;; mmu05200;; mmu05225;; mmu05205;; mmu04151	MAPK signaling pathway;;Ras signaling pathway;;Pathways in cancer;;Hepatocellular carcinoma;;Proteoglycans in cancer;;PI3K-Akt signaling pathway
ENSMUSG00000037254	Itih2	inter-alpha trypsin inhibitor, heavy chain 2 [Source:MGI Symbol;Acc:MGI:96619]	0.0141664	-6.14138	1.92e-05	0.000205361	yes	down	0.09	0	0	0.56	0.72	0.03	0.03	0.436667	K19015	ITIH2, SHAP	------	------
ENSMUSG00000055980	Irs1	insulin receptor substrate 1 [Source:MGI Symbol;Acc:MGI:99454]	0.469797	-1.08989	1.93e-05	0.0002059	yes	down	0.55	0.54	0.7	0.58	0.63	0.8	0.596667	0.67	K16172	IRS1	mmu04932(Non-alcoholic fatty liver disease ;; mmu04722;; mmu04910;; mmu04022;; mmu04960;; mmu04930;; mmu04140;; mmu04152;; mmu04151;; mmu04150;; mmu05206;; mmu04213;; mmu04935;; mmu04923;; mmu04920;; mmu04068;; mmu04931;; mmu05010;; mmu04211	NAFLD);;Neurotrophin signaling pathway;;Insulin signaling pathway;;cGMP-PKG signaling pathway;;Aldosterone-regulated sodium reabsorption;;Type II diabetes mellitus;;Autophagy - animal;;AMPK signaling pathway;;PI3K-Akt signaling pathway;;mTOR signaling pathway;;MicroRNAs in cancer;;Longevity regulating pathway - multiple species;;Growth hormone synthesis, secretion and action;;Regulation of lipoly…
ENSMUSG00000018920	Cxcl16	chemokine (C-X-C motif) ligand 16 [Source:MGI Symbol;Acc:MGI:1932682]	2.04377	1.03123	1.93e-05	0.000206086	yes	up	20.83	38.49	24.7	5.26	5.68	6.1	28.0067	5.68	K10035	CXCL16	mmu04062;; mmu04060	Chemokine signaling pathway;;Cytokine-cytokine receptor interaction
ENSMUSG00000121484	Serpina3h	serine (or cysteine) peptidase inhibitor, clade A, member 3H [Source:NCBI gene (formerly Entrezgene);Acc:546546]	2.35968	1.23859	1.95e-05	0.0002073	yes	up	113.93	52.33	61.2	10.27	14.67	18.37	75.82	14.4367	------	------	------	------
ENSMUSG00000010797	Wnt2	wingless-type MMTV integration site family, member 2 [Source:MGI Symbol;Acc:MGI:98954]	0.0651781	-3.93947	1.95e-05	0.0002073	yes	down	0.05	0.06	0.05	0.43	0.18	0.71	0.0533333	0.44	K00182	WNT2	mmu05165;; mmu04916;; mmu04550;; mmu05200;; mmu05224;; mmu05225;; mmu05217;; mmu05205;; mmu04310;; mmu04150;; mmu04934;; mmu04390;; mmu05226;; mmu05010	Human papillomavirus infection;;Melanogenesis;;Signaling pathways regulating pluripotency of stem cells;;Pathways in cancer;;Breast cancer;;Hepatocellular carcinoma;;Basal cell carcinoma;;Proteoglycans in cancer;;Wnt signaling pathway;;mTOR signaling pathway;;Cushing syndrome;;Hippo signaling pathway;;Gastric cancer;;Alzheimer disease
ENSMUSG00000034353	Ramp1	receptor (calcitonin) activity modifying protein 1 [Source:MGI Symbol;Acc:MGI:1858418]	0.393912	-1.34406	2e-05	0.0002119	yes	down	6.08	3.84	2.9	4.21	4.96	8.34	4.27333	5.83667	K08447	RAMP1	mmu04270	Vascular smooth muscle contraction
ENSMUSG00000024301	Kifc5b	kinesin family member C5B [Source:MGI Symbol;Acc:MGI:2137414]	0.467305	-1.09756	2.04e-05	0.000216109	yes	down	7.36	8.81	9.37	9.55	6.39	13.34	8.51333	9.76	K10405	KIFC1	------	------
ENSMUSG00000111497	Gm38431	predicted gene, 38431 [Source:MGI Symbol;Acc:MGI:5621316]	0.493073	-1.02013	2.07e-05	0.000219094	yes	down	2.02	3.22	2.76	2.78	2.52	2.83	2.66667	2.71	K24999	RAVER1	------	------
ENSMUSG00000017716	Birc5	baculoviral IAP repeat-containing 5 [Source:MGI Symbol;Acc:MGI:1203517]	0.437398	-1.19298	2.09e-05	0.000220648	yes	down	64.85	103.69	95.01	109.06	56.01	146.51	87.85	103.86	K08731	BIRC5	mmu05161;; mmu05200;; mmu05210;; mmu04215;; mmu04210;; mmu04390;; mmu01524	Hepatitis B;;Pathways in cancer;;Colorectal cancer;;Apoptosis - multiple species;;Apoptosis;;Hippo signaling pathway;;Platinum drug resistance
ENSMUSG00000042581	Thsd7b	thrombospondin, type I, domain containing 7B [Source:MGI Symbol;Acc:MGI:2443925]	0.13832	-2.85392	2.11e-05	0.000222673	yes	down	0.15	0.15	0.1	0.41	0.32	0.84	0.133333	0.523333	------	------	------	------
ENSMUSG00000055994	Nod2	nucleotide-binding oligomerization domain containing 2 [Source:MGI Symbol;Acc:MGI:2429397]	2.25737	1.17464	2.12e-05	0.000223239	yes	up	2	2.41	2.37	0.37	0.56	0.65	2.26	0.526667	K10165	NOD2, CARD15	mmu04621;; mmu05321(Inflammatory bowel disease ;; mmu04668;; mmu05152	NOD-like receptor signaling pathway;;IBD);;TNF signaling pathway;;Tuberculosis
ENSMUSG00000086245	Gm16170	predicted gene 16170 [Source:MGI Symbol;Acc:MGI:3805548]	0.196859	-2.34477	2.18e-05	0.000228731	yes	down	0.34	0.24	0.25	0.43	1.26	0.47	0.276667	0.72	------	------	------	------
ENSMUSG00000028539	Artn	artemin [Source:MGI Symbol;Acc:MGI:1333791]	0.121416	-3.04196	2.2e-05	0.000230056	yes	down	0.17	0.06	0.32	1.27	0.41	1.5	0.183333	1.06	------	------	------	------
ENSMUSG00000056413	Adap1	ArfGAP with dual PH domains 1 [Source:MGI Symbol;Acc:MGI:2442201]	2.10487	1.07373	2.2e-05	0.000230056	yes	up	17.58	34.69	25.53	4.79	6.19	7.93	25.9333	6.30333	K23781	ADAP, CENTA	------	------
ENSMUSG00000031805	Jak3	Janus kinase 3 [Source:MGI Symbol;Acc:MGI:99928]	2.06524	1.04631	2.2e-05	0.000230449	yes	up	39.52	61.51	51.49	9.15	16.99	11.94	50.84	12.6933	K11218	JAK3	mmu05166;; mmu04658;; mmu04659;; mmu05162;; mmu05200;; mmu04550;; mmu05169;; mmu05223;; mmu05203;; mmu04062;; mmu04151;; mmu04217;; mmu04630;; mmu05161;; mmu05340	Human T-cell leukemia virus 1 infection;;Th1 and Th2 cell differentiation;;Th17 cell differentiation;;Measles;;Pathways in cancer;;Signaling pathways regulating pluripotency of stem cells;;Epstein-Barr virus infection;;Non-small cell lung cancer;;Viral carcinogenesis;;Chemokine signaling pathway;;PI3K-Akt signaling pathway;;Necroptosis;;Jak-STAT signaling pathway;;Hepatitis B;;Primary immunodefic…
ENSMUSG00000025348	Itga7	integrin alpha 7 [Source:MGI Symbol;Acc:MGI:102700]	2.44401	1.28925	2.21e-05	0.000231513	yes	up	3.5	3.58	3.03	0.7	0.92	0.63	3.37	0.75	------	------	------	------
ENSMUSG00000044726	Erich5	glutamate rich 5 [Source:MGI Symbol;Acc:MGI:2447772]	0.0182133	-5.77886	2.23e-05	0.000233337	yes	down	0.03	0.03	0	0.65	0.64	0.07	0.02	0.453333	------	------	------	------
ENSMUSG00000026489	Coq8a	coenzyme Q8A [Source:MGI Symbol;Acc:MGI:1914676]	0.41637	-1.26406	2.24e-05	0.000233701	yes	down	18.88	6.8	5.94	11.38	19.8	9.17	10.54	13.45	K08869	ADCK, ABC1	------	------
ENSMUSG00000032377	Plscr4	phospholipid scramblase 4 [Source:MGI Symbol;Acc:MGI:2143267]	0.395796	-1.33717	2.25e-05	0.000234592	yes	down	1.98	2.81	4.65	3.95	3.76	4.76	3.14667	4.15667	------	------	------	------
ENSMUSG00000089726	Mir17hg	Mir17 host gene (non-protein coding) [Source:MGI Symbol;Acc:MGI:1923207]	2.02285	1.01639	2.26e-05	0.000235517	yes	up	5.89	4.55	6.31	1.19	1.45	1.71	5.58333	1.45	------	------	------	------
ENSMUSG00000099338	2810030D12Rik	RIKEN cDNA 2810030D12 gene [Source:MGI Symbol;Acc:MGI:1925585]	0.199129	-2.32822	2.29e-05	0.000238362	yes	down	0.91	1.85	0.45	3.01	1.48	2.3	1.07	2.26333	------	------	------	------
ENSMUSG00000031517	Gpm6a	glycoprotein m6a [Source:MGI Symbol;Acc:MGI:107671]	0.277807	-1.84785	2.29e-05	0.000238381	yes	down	0.86	0.43	1.23	1.07	1.32	2.51	0.84	1.63333	------	------	------	------
ENSMUSG00000111394	Gm49759	predicted gene, 49759 [Source:MGI Symbol;Acc:MGI:6215263]	2.62108	1.39016	2.35e-05	0.00024305	yes	up	9	10.28	9.67	1.15	3.05	1.52	9.65	1.90667	------	------	------	------
ENSMUSG00000027227	Sord	sorbitol dehydrogenase [Source:MGI Symbol;Acc:MGI:98266]	0.484182	-1.04638	2.38e-05	0.000245645	yes	down	14.17	19.77	17.93	20.3	11.95	23.54	17.29	18.5967	K00008	SORD, gutB	mmu00051;; mmu00040	Fructose and mannose metabolism;;Pentose and glucuronate interconversions
ENSMUSG00000079491	H2-T10	histocompatibility 2, T region locus 10 [Source:MGI Symbol;Acc:MGI:95942]	2.05849	1.04158	2.38e-05	0.000245806	yes	up	39.75	27.53	24.33	5.39	7.35	10.47	30.5367	7.73667	------	------	------	------
ENSMUSG00000022419	Deptor	DEP domain containing MTOR-interacting protein [Source:MGI Symbol;Acc:MGI:2146322]	0.468024	-1.09535	2.42e-05	0.000249602	yes	down	2.37	2.15	2.11	2.83	2.09	2.17	2.21	2.36333	K20402	DEPTOR	mmu04140;; mmu04150	Autophagy - animal;;mTOR signaling pathway
ENSMUSG00000086438	Asb17os	ankyrin repeat and SOCS box-containing 17, opposite strand [Source:MGI Symbol;Acc:MGI:1919567]	0.180884	-2.46686	2.43e-05	0.00025039	yes	down	2.3	2.95	6.64	15.26	4.39	13.61	3.96333	11.0867	------	------	------	------
ENSMUSG00000031442	Mcf2l	mcf.2 transforming sequence-like [Source:MGI Symbol;Acc:MGI:103263]	0.486615	-1.03915	2.43e-05	0.000250524	yes	down	4.18	4.16	5.27	4.43	4.84	4.49	4.53667	4.58667	K20685	MCF2, ARHGEF14_21_22	------	------
ENSMUSG00000028434	Epb41l4b	erythrocyte membrane protein band 4.1 like 4b [Source:MGI Symbol;Acc:MGI:1859149]	0.211791	-2.23929	2.46e-05	0.000253249	yes	down	1.13	0.95	0.52	3.32	2.05	0.93	0.866667	2.1	K21111	EPB41L4B, EHM2, LULU2	mmu04530	Tight junction
ENSMUSG00000036533	Cdc42ep3	CDC42 effector protein (Rho GTPase binding) 3 [Source:MGI Symbol;Acc:MGI:2384718]	0.490852	-1.02664	2.48e-05	0.000255375	yes	down	8.42	14.65	17.34	14.08	10.28	20.19	13.47	14.85	------	------	------	------
ENSMUSG00000102796	Gm37711	predicted gene, 37711 [Source:MGI Symbol;Acc:MGI:5610939]	0.0611232	-4.03214	2.49e-05	0.000256028	yes	down	0	0.19	0.03	0.35	0.77	0.75	0.0733333	0.623333	------	------	------	------
ENSMUSG00000118662	Tctn2	tectonic family member 2 [Source:MGI Symbol;Acc:MGI:1915228]	2.38242	1.25243	2.52e-05	0.000258142	yes	up	3.37	3.18	2.59	0.61	0.6	0.78	3.04667	0.663333	------	------	------	------
ENSMUSG00000042985	Upk3b	uroplakin 3B [Source:MGI Symbol;Acc:MGI:2140882]	0.229456	-2.12371	2.52e-05	0.000258471	yes	down	0.25	0.4	1.07	1.24	0.97	1.8	0.573333	1.33667	------	------	------	------
ENSMUSG00000027236	Eif3j1	eukaryotic translation initiation factor 3, subunit J1 [Source:MGI Symbol;Acc:MGI:1925905]	0.430018	-1.21753	2.57e-05	0.000262874	yes	down	5.36	3.09	3.13	5.39	4.66	4.28	3.86	4.77667	K03245	EIF3J	------	------
ENSMUSG00000046567	4930430F08Rik	RIKEN cDNA 4930430F08 gene [Source:MGI Symbol;Acc:MGI:1921197]	0.438402	-1.18967	2.57e-05	0.000262874	yes	down	6.6	5.88	5.69	9.73	3.99	12.6	6.05667	8.77333	------	------	------	------
ENSMUSG00000043168	4930426D05Rik	RIKEN cDNA 4930426D05 gene [Source:MGI Symbol;Acc:MGI:1921894]	0.251564	-1.991	2.61e-05	0.000266506	yes	down	0.91	2.4	3.09	3.85	5.98	2.95	2.13333	4.26	------	------	------	------
ENSMUSG00000036882	Arhgap33	Rho GTPase activating protein 33 [Source:MGI Symbol;Acc:MGI:2673998]	0.421533	-1.24628	2.73e-05	0.000278055	yes	down	1.9	1.87	3.48	2.86	2.09	4.6	2.41667	3.18333	K17933	ARHGAP33, SNX26	------	------
ENSMUSG00000116935	Gpr31a	G protein-coupled receptor 31, D17Leh66a region [Source:MGI Symbol;Acc:MGI:1354370]	34.1862	5.09534	2.75e-05	0.00027983	yes	up	0.44	5.83	5.58	0	0.14	0.06	3.95	0.0666667	------	------	------	------
ENSMUSG00000085169	Gm10785	predicted gene 10785 [Source:MGI Symbol;Acc:MGI:3642149]	0.15988	-2.64494	2.8e-05	0.000284206	yes	down	0.37	0.41	0.95	1.13	0.67	1.18	0.576667	0.993333	------	------	------	------
ENSMUSG00000047678	Gpr82	G protein-coupled receptor 82 [Source:MGI Symbol;Acc:MGI:2441734]	0.0748611	-3.73964	2.83e-05	0.000286418	yes	down	0.05	0.05	0.05	0.2	0.39	0.42	0.05	0.336667	K08420	GPR82	------	------
ENSMUSG00000097006	9530082P21Rik	RIKEN cDNA 9530082P21 gene [Source:MGI Symbol;Acc:MGI:3603340]	2.66347	1.41331	2.85e-05	0.000288997	yes	up	5.54	3.88	4.91	0.56	1.29	0.96	4.77667	0.936667	------	------	------	------
ENSMUSG00000007035	Msh5	mutS homolog 5 [Source:MGI Symbol;Acc:MGI:1329021]	0.427101	-1.22735	2.97e-05	0.000299925	yes	down	3.67	3.79	4.26	2.78	4.75	6.05	3.90667	4.52667	K08741	MSH5	------	------
ENSMUSG00000026791	Slc2a8	solute carrier family 2, (facilitated glucose transporter), member 8 [Source:MGI Symbol;Acc:MGI:1860103]	0.489473	-1.0307	2.98e-05	0.000300807	yes	down	3.75	5	4.04	4.81	3.76	4.46	4.26333	4.34333	K08145	SLC2A8, GLUT8	------	------
ENSMUSG00000007888	Crlf1	cytokine receptor-like factor 1 [Source:MGI Symbol;Acc:MGI:1340030]	0.0321343	-4.95974	3.01e-05	0.000302538	yes	down	0.08	0	0.21	3.18	1.6	0.53	0.0966667	1.77	------	------	------	------
ENSMUSG00000072949	Acot1	acyl-CoA thioesterase 1 [Source:MGI Symbol;Acc:MGI:1349396]	0.39863	-1.32688	3.06e-05	0.000307165	yes	down	3.81	2.53	2.08	2.83	3.81	5.08	2.80667	3.90667	K01068	ACOT1_2_4	mmu01040;; mmu04913;; mmu00062	Biosynthesis of unsaturated fatty acids;;Ovarian steroidogenesis;;Fatty acid elongation
ENSMUSG00000121295	-	novel transcript	0.0852009	-3.55299	3.07e-05	0.000307826	yes	down	0.23	0.09	0.5	2.32	0.67	2.31	0.273333	1.76667	------	------	------	------
ENSMUSG00000037157	Il22ra1	interleukin 22 receptor, alpha 1 [Source:MGI Symbol;Acc:MGI:2663588]	0.0711735	-3.81252	3.07e-05	0.000308073	yes	down	0.31	0.17	0.07	2.09	1.49	0.07	0.183333	1.21667	K05138	IL22RA1	mmu04061;; mmu04060;; mmu04630	Viral protein interaction with cytokine and cytokine receptor;;Cytokine-cytokine receptor interaction;;Jak-STAT signaling pathway
ENSMUSG00000029193	Cckar	cholecystokinin A receptor [Source:MGI Symbol;Acc:MGI:99478]	0.000237925	-12.0372	3.07e-05	0.000308073	yes	down	0	0	0	17.33	14.61	0.03	0	10.6567	K04194	CCKAR	mmu04972;; mmu04080;; mmu04911;; mmu04020	Pancreatic secretion;;Neuroactive ligand-receptor interaction;;Insulin secretion;;Calcium signaling pathway
ENSMUSG00000070720	Tmem200b	transmembrane protein 200B [Source:MGI Symbol;Acc:MGI:3646343]	0.293794	-1.76712	3.13e-05	0.000312871	yes	down	1.85	2.63	1.6	3.24	5.44	2.29	2.02667	3.65667	------	------	------	------
ENSMUSG00000005148	Klf5	Kruppel-like factor 5 [Source:MGI Symbol;Acc:MGI:1338056]	0.416707	-1.2629	3.15e-05	0.000314418	yes	down	1.77	1.2	1.46	1.97	1.36	2.21	1.47667	1.84667	K09206	KLF5	------	------
ENSMUSG00000040767	Snrnp25	small nuclear ribonucleoprotein 25 (U11/U12) [Source:MGI Symbol;Acc:MGI:1925622]	0.483336	-1.0489	3.25e-05	0.000324022	yes	down	46.86	55.71	58.56	55.87	34.67	75.83	53.71	55.4567	------	------	------	------
ENSMUSG00000093955	Ighv1-34	immunoglobulin heavy variable 1-34 [Source:MGI Symbol;Acc:MGI:4439659]	0.394588	-1.34158	3.26e-05	0.000325124	yes	down	371.41	209.46	313.39	486.96	231.9	417.8	298.087	378.887	------	------	------	------
ENSMUSG00000114255	Gm10734	predicted gene 10734 [Source:MGI Symbol;Acc:MGI:3642559]	0.256056	-1.96547	3.28e-05	0.000326494	yes	down	0.99	0.78	1.11	1.45	1.51	3.04	0.96	2	------	------	------	------
ENSMUSG00000119992	-	novel transcript	0.187905	-2.41192	3.29e-05	0.000327119	yes	down	0.34	0.29	0.16	0.99	0.44	0.69	0.263333	0.706667	------	------	------	------
ENSMUSG00000029379	Cxcl3	chemokine (C-X-C motif) ligand 3 [Source:MGI Symbol;Acc:MGI:3037818]	143.768	7.1676	3.33e-05	0.000331242	yes	up	23.15	3.85	2.69	0.1	0	0	9.89667	0.0333333	K05505	CXCL1_2_3, GRO	mmu05167;; mmu04621;; mmu05146;; mmu04657;; mmu04668;; mmu04062;; mmu05134;; mmu04060;; mmu04064;; mmu04061;; mmu05323	Kaposi sarcoma-associated herpesvirus infection;;NOD-like receptor signaling pathway;;Amoebiasis;;IL-17 signaling pathway;;TNF signaling pathway;;Chemokine signaling pathway;;Legionellosis;;Cytokine-cytokine receptor interaction;;NF-kappa B signaling pathway;;Viral protein interaction with cytokine and cytokine receptor;;Rheumatoid arthritis
ENSMUSG00000062563	Cys1	cystin 1 [Source:MGI Symbol;Acc:MGI:2177632]	0.102797	-3.28213	3.35e-05	0.000332429	yes	down	0.24	0.22	0.07	0.84	0.81	0.49	0.176667	0.713333	K25402	CYS1	------	------
ENSMUSG00000013611	Snx31	sorting nexin 31 [Source:MGI Symbol;Acc:MGI:1913946]	0.179583	-2.47728	3.39e-05	0.000336297	yes	down	0.1	0.45	0.62	0.87	0.46	3.92	0.39	1.75	K17937	SNX31	------	------
ENSMUSG00000052920	Prkg1	protein kinase, cGMP-dependent, type I [Source:MGI Symbol;Acc:MGI:108174]	0.452608	-1.14367	3.43e-05	0.000339873	yes	down	0.71	0.7	0.87	0.63	0.91	1.25	0.76	0.93	K07376	PRKG1	mmu04970;; mmu04540;; mmu04730;; mmu04022;; mmu04740;; mmu04611;; mmu04713;; mmu04714;; mmu04923;; mmu04270	Salivary secretion;;Gap junction;;Long-term depression;;cGMP-PKG signaling pathway;;Olfactory transduction;;Platelet activation;;Circadian entrainment;;Thermogenesis;;Regulation of lipolysis in adipocytes;;Vascular smooth muscle contraction
ENSMUSG00000067818	Myl9	myosin, light polypeptide 9, regulatory [Source:MGI Symbol;Acc:MGI:2138915]	0.471279	-1.08535	3.55e-05	0.000350121	yes	down	44.76	86.46	98.41	83.05	78.62	97.05	76.5433	86.24	K12755	MYL9	mmu04530;; mmu04670;; mmu04510;; mmu04024;; mmu04022;; mmu04360;; mmu05132;; mmu04810;; mmu04921;; mmu04270	Tight junction;;Leukocyte transendothelial migration;;Focal adhesion;;cAMP signaling pathway;;cGMP-PKG signaling pathway;;Axon guidance;;Salmonella infection;;Regulation of actin cytoskeleton;;Oxytocin signaling pathway;;Vascular smooth muscle contraction
ENSMUSG00000043439	Epop	elongin BC and polycomb repressive complex 2 associated protein [Source:MGI Symbol;Acc:MGI:2143991]	2.00911	1.00656	3.57e-05	0.000351096	yes	up	6.65	5.84	5.3	1.35	1.42	1.85	5.93	1.54	------	------	------	------
ENSMUSG00000037849	Ifi206	interferon activated gene 206 [Source:MGI Symbol;Acc:MGI:3646410]	2.48174	1.31135	3.69e-05	0.00036241	yes	up	42.83	18.68	31.01	4.24	5.86	9.82	30.84	6.64	------	------	------	------
ENSMUSG00000026580	Selp	selectin, platelet [Source:MGI Symbol;Acc:MGI:98280]	2.15546	1.108	3.69e-05	0.00036241	yes	up	17.5	12.44	9.8	4.71	2.44	4.2	13.2467	3.78333	K06496	SELP, CD62P	mmu05144;; mmu05150;; mmu04514(Cell adhesion molecules	Malaria;;Staphylococcus aureus infection;;CAMs)
[truncated: 952 more rows]
