# Supplementary material for: Immune Cells in the Spleen of Mice Mediate the Inflammatory Response Induced by Mannheimia haemolytica A2 Serotype
Source: Animals (Basel). 2024 Jan 19;14(2):317. doi: 10.3390/ani14020317 (PMC10812571; doi:10.3390/ani14020317)
Supplement: Supplementary file 1 [file animals-14-00317-s001.zip › Table S5.xlsx]

## Sheet: Sheet 1
Table S5 The selected genes were used to draw the cluster heatmap and PPI
	P0h1	P0h2	P0h3	P18h1	P18h2	P18h3
Csf3r	-1.14606	-0.913583	-0.803965	0.395403	1.19407	1.27413
Tnfaip3	-1.05791	-0.778553	-1.01183	1.48796	0.916369	0.443974
Cd34	-0.993327	-0.932364	-0.891102	1.6093	0.728409	0.479089
Cd40	-1.35108	-0.793187	-0.724057	1.12425	1.21581	0.528257
IL-1b	-1.01306	-1.11597	-0.843007	0.7698	1.09178	1.11045
Itgam	-1.24313	-1.10167	-0.589507	1.09825	0.947271	0.888792
Traf1	-1.37047	-0.869893	-0.621517	0.689106	1.35421	0.818571
Ccl5	-1.15991	-0.812513	-1.00829	0.980568	1.08939	0.910759
C3	-1.2001	-0.737481	-1.02172	0.85853	1.1693	0.931473
Junb	-1.07182	-1.11531	-0.767668	1.12854	1.10904	0.71722
Cxcl9	-1.22176	-0.997446	-0.744689	0.924012	1.12828	0.911603
Bcl3	-1.07252	-1.00139	-0.902459	1.07241	1.13895	0.765003
Serping1	-1.20743	-0.930967	-0.835791	1.04405	1.07482	0.855322
Socs3	-1.20425	-0.903579	-0.837731	1.25408	0.964592	0.726894
Cd14	-1.13071	-0.991857	-0.859854	1.1242	0.992561	0.865654
Cd38	-1.14318	-0.899885	-0.922835	1.20999	0.992091	0.763819
Mmp14	-1.12559	-0.925106	-0.929032	1.13325	1.03538	0.811095
Cxcl10	-1.23235	-0.998443	-0.69919	0.898307	1.2656	0.766079
Icam1	-1.18761	-0.923367	-0.831735	0.801208	1.30552	0.835981
Siglech	0.0804888	1.76353	0.480771	-0.185223	-0.664114	-1.47546
Foxo3	0.850827	0.161115	1.67546	-0.780349	-1.04187	-0.865177
Gypa	1.00485	0.383056	1.29429	-1.52202	-0.879122	-0.28105
E2f2	1.05929	0.271809	1.36184	-1.4919	-0.635208	-0.56583
Arrb1	1.19586	0.274048	1.30727	-1.29423	-0.816515	-0.666436
Foxo4	1.02827	0.396904	1.38887	-1.30858	-0.680024	-0.82544
Cadm1	0.0102215	0.483626	1.72947	-1.56923	-0.105066	-0.549019
Ccl21a	0.432183	0.825056	1.13253	-1.92947	-0.127431	-0.332869
Itga8	0.267659	1.01904	1.25044	-1.7323	-0.430323	-0.374519
